# Supplementary material for: Correction: Genotype-by-environment interactions affecting heterosis in maize
Source: PLoS One. 2019 Aug 5;14(8):e0219528. doi: 10.1371/journal.pone.0219528 (PMC6681948; doi:10.1371/journal.pone.0219528)
Supplement: S3 Table — (XLSX) [file pone.0219528.s001.xlsx]

## Sheet: Sheet1
Table S3. Raw phenotypic data for 25 traits measured on 11 inbreds and 47 hybrids at 16 envrionments
State	Plot	Entry	Genotype	Source	Envrionment	Density	Rep within Environment	Days to Anthesis	Days to Silk	Leaf Number Below Ear 1	Leaf Number Below Ear 2	Leaf Number Below Ear 3	Leaf Number Below Ear 4	Leaf Number Below Ear 5	Leaf Number Below Ear 6	Leaf Number above Ear 1	Leaf Number above Ear 2	Leaf Number above Ear 3	Leaf Number above Ear 4	Leaf Number above Ear 5	Leaf Number above Ear 6	Ear Height Maturity 1 (cm)	Ear Height Maturity 2 (cm)	Ear Height Maturity 3 (cm)	Ear Height Maturity 4 (cm)	Ear Height Maturity 5 (cm)	Ear Height Maturity 6 (cm)	Plant Height Maturity 1	Plant Height Maturity 2	Plant Height Maturity 3	Plant Height Maturity 4	Plant Height Maturity 5	Plant Height Maturity 6	~Plant Height 14 DAP 1	~Plant Height 14 DAP 2	~Plant Height 14 DAP 3	~Plant Height 14 DAP 4	~Plant Height 14 DAP 5	~Plant Height 14 DAP 6	~Plant Height 21 DAP 1	~Plant Height 21 DAP 2	~Plant Height 21 DAP 3	~Plant Height 21 DAP 4	~Plant Height 21 DAP 5	~Plant Height 21 DAP 6	~Plant Height 28 DAP 1	~Plant Height 28 DAP 2	~Plant Height 28 DAP 3	~Plant Height 28 DAP 4
Minnesota	101037	Hybrid001	PHP02 x PHN46	WISN14/31501	St Paul - 1	High	Rep1	78	76	13	12	13	13	13	13	5	6	6	6	5	5	137	143	138	140	147	150	236	254	247	259	249	249	.	.	.	.	.	.	.	.	.	.	.	.	24	15	19	24
Minnesota	102016	Hybrid001	PHP02 x PHN46	WISN14/31501	St Paul - 1	High	Rep2	77	75	13	13	13	14	13	14	6	5	6	6	5	5	142	139	140	148	140	160	242	244	255	245	243	262	.	.	.	.	.	.	.	.	.	.	.	.	15	25	25	12
Minnesota	103026	Hybrid001	PHP02 x PHN46	WISN14/31501	St Paul - 1	Low	Rep1	77	76	13	13	14	13	13	13	6	5	6	6	6	6	120	121	122	123	123	118	231	223	239	241	237	245	.	.	.	.	.	.	.	.	.	.	.	.	23	24	24	24
Minnesota	104006	Hybrid001	PHP02 x PHN46	WISN14/31501	St Paul - 1	Low	Rep2	76	77	14	13	13	13	13	13	5	6	5	5	6	6	118	118	110	117	118	116	221	225	220	232	226	229	.	.	.	.	.	.	.	.	.	.	.	.	20	20	23	17
Minnesota	105038	Hybrid001	PHP02 x PHN46	WISN14/31501	St Paul - 2	High	Rep1	66	66	14	13	13	13	13	13	5	6	6	6	7	6	124	138	143	136	136	137	238	248	244	244	249	246	.	.	.	.	.	.	29	26	27	26	27	28	50	47	46	47
Minnesota	106035	Hybrid001	PHP02 x PHN46	WISN14/31501	St Paul - 2	High	Rep2	64	66	13	13	.	13	12	.	6	6	.	6	6	.	136	126	128	142	115	153	241	241	.	246	215	264	.	.	.	.	.	.	22	19	22	24	10	13	42	40	46	47
Minnesota	107025	Hybrid001	PHP02 x PHN46	WISN14/31501	St Paul - 2	Low	Rep1	69	70	14	13	13	13	13	13	6	6	6	6	5	7	125	123	118	134	118	109	236	233	245	246	231	227	.	.	.	.	.	.	21	23	23	24	25	14	45	45	35	46
Minnesota	108006	Hybrid001	PHP02 x PHN46	WISN14/31501	St Paul - 2	Low	Rep2	74	74	14	14	14	13	13	13	5	6	6	.	6	6	119	114	133	124	116	116	213	225	232	.	232	231	.	.	.	.	.	.	27	24	26	25	25	21	47	46	44	47
Minnesota	109008	Hybrid001	PHP02 x PHN46	WISN14/31501	Waseca	High	Rep1	60	62	.	.	.	.	.	.	.	.	.	.	.	.	117	122	90	89	114	91	209	215	187	180	214	197	.	.	.	.	.	.	.	.	.	.	.	.	.	.	.	.
Minnesota	110006	Hybrid001	PHP02 x PHN46	WISN14/31501	Waseca	High	Rep2	60	63	.	.	.	.	.	.	.	.	.	.	.	.	114	111	120	106	104	101	214	221	219	208	216	214	.	.	.	.	.	.	.	.	.	.	.	.	.	.	.	.
Minnesota	111035	Hybrid001	PHP02 x PHN46	WISN14/31501	Waseca	Low	Rep1	60	61	.	.	.	.	.	.	.	.	.	.	.	.	119	110	114	108	106	.	216	217	209	214	204	.	.	.	.	.	.	.	.	.	.	.	.	.	.	.	.	.
Minnesota	112038	Hybrid001	PHP02 x PHN46	WISN14/31501	Waseca	Low	Rep2	62	63	.	.	.	.	.	.	.	.	.	.	.	.	96	94	94	107	106	103	204	202	206	203	204	207	.	.	.	.	.	.	.	.	.	.	.	.	.	.	.	.
Wisconsin	217047	Hybrid001	PHP02 x PHN46	WISN14/31501	Arlington	High	Rep1	60	61	.	.	.	.	.	.	.	.	.	.	.	.	130	125	110	135	130	.	270	230	240	235	240	.	.	.	.	.	.	.	.	.	.	.	.	.	.	.	.	.
Wisconsin	218024	Hybrid001	PHP02 x PHN46	WISN14/31501	Arlington	High	Rep2	61	62	.	.	.	.	.	.	.	.	.	.	.	.	130	125	140	135	115	.	230	230	240	240	235	.	.	.	.	.	.	.	.	.	.	.	.	.	.	.	.	.
Wisconsin	219016	Hybrid001	PHP02 x PHN46	WISN14/31501	Arlington	Low	Rep1	.	.	.	.	.	.	.	.	.	.	.	.	.	.	125	110	115	115	100	.	225	225	215	235	215	.	.	.	.	.	.	.	.	.	.	.	.	.	.	.	.	.
Wisconsin	220041	Hybrid001	PHP02 x PHN46	WISN14/31501	Arlington	Low	Rep2	.	.	.	.	.	.	.	.	.	.	.	.	.	.	105	120	120	115	115	.	225	220	220	215	225	.	.	.	.	.	.	.	.	.	.	.	.	.	.	.	.	.
Iowa	321038	Hybrid001	PHP02 x PHN46	WISN14/31501	Curtiss - 1	High	Rep1	63	62	13	13	13	13	13	12	5	5	5	6	6	6	123	132	124	116	124	122	242	244	243	247	250	236	.	.	.	.	.	.	.	.	.	.	.	.	64	64	63	72
Iowa	322015	Hybrid001	PHP02 x PHN46	WISN14/31501	Curtiss - 1	High	Rep2	63	63	13	13	13	.	13	14	.	6	5	.	6	6	119	131	120	.	118	122	.	235	232	.	234	239	.	.	.	.	.	.	.	.	.	.	.	.	59	59	60	54
Iowa	323049	Hybrid001	PHP02 x PHN46	WISN14/31501	Curtiss - 1	Low	Rep1	64	64	13	13	14	13	14	14	6	.	6	5	6	6	104	105	105	104	104	110	223	.	239	211	224	232	.	.	.	.	.	.	.	.	.	.	.	.	62	61	57	67
Iowa	324006	Hybrid001	PHP02 x PHN46	WISN14/31501	Curtiss - 1	Low	Rep2	63	63	12	13	13	13	13	13	6	6	6	5	5	.	101	102	105	106	113	114	228	225	224	212	220	.	.	.	.	.	.	.	.	.	.	.	.	.	61	62	64	64
Iowa	325025	Hybrid001	PHP02 x PHN46	WISN14/31501	Curtiss - 2	High	Rep1	57	56	12	13	12	13	13	13	5	4	5	6	5	5	129	140	127	118	126	132	234	221	230	235	231	230	22	16	14	35	38	35	45	46	38	68	72	68	81	70	69	105
Iowa	326026	Hybrid001	PHP02 x PHN46	WISN14/31501	Curtiss - 2	High	Rep2	56	56	12	13	12	13	13	12	6	5	5	5	5	6	101	133	116	128	127	105	228	231	225	228	229	232	39	36	36	36	32	35	70	66	69	67	65	67	114	101	103	105
Iowa	327049	Hybrid001	PHP02 x PHN46	WISN14/31501	Curtiss - 2	Low	Rep1	56	55	13	13	13	13	13	13	5	6	5	6	5	5	108	105	107	110	90	116	219	220	209	225	210	217	37	35	33	33	34	30	67	62	61	65	65	61	98	92	91	96
Iowa	328033	Hybrid001	PHP02 x PHN46	WISN14/31501	Curtiss - 2	Low	Rep2	56	54	.	.	12	13	13	13	5	5	6	5	.	5	120	104	100	95	117	111	221	210	215	210	.	213	25	35	35	38	32	36	45	70	64	66	65	64	77	106	96	102
Iowa	329023	Hybrid001	PHP02 x PHN46	WISN14/31501	Kelly - 1	High	Rep1	58	57	.	.	.	.	.	.	4	5	5	.	4	5	150	148	137	.	141	151	236	251	242	.	237	258	.	.	.	.	.	.	50	58	55	40	46	46	81	88	85	.
Iowa	330019	Hybrid001	PHP02 x PHN46	WISN14/31501	Kelly - 1	High	Rep2	58	56	.	.	.	.	.	.	7	7	6	.	6	6	92	91	72	.	105	94	237	240	214	45	235	227	.	.	.	.	.	.	51	48	49	46	51	37	79	76	77	68
Iowa	331009	Hybrid001	PHP02 x PHN46	WISN14/31501	Kelly - 1	Low	Rep1	60	58	.	.	.	.	.	.	5	7	5	5	5	4	117	103	118	117	88	98	216	227	217	212	198	185	24	30	28	27	24	27	46	55	48	54	36	41	70	82	73	78
Iowa	332016	Hybrid001	PHP02 x PHN46	WISN14/31501	Kelly - 1	Low	Rep2	58	56	.	.	.	.	.	.	5	5	6	6	5	5	82	120	121	122	116	121	173	217	228	234	218	216	19	33	24	33	30	28	42	59	44	59	53	53	65	88	76	90
Iowa	333030	Hybrid001	PHP02 x PHN46	WISN14/31501	Kelly - 2	High	Rep1	59	58	.	.	.	.	.	.	5	5	5	5	6	5	142	131	152	145	131	152	244	250	249	252	253	252	30	26	27	25	29	30	56	51	50	49	55	61	88	81	86	75
Iowa	334030	Hybrid001	PHP02 x PHN46	WISN14/31501	Kelly - 2	High	Rep2	57	56	.	.	.	.	.	.	6	5	6	6	6	5	120	158	178	130	126	134	244	262	256	254	250	243	38	33	34	32	36	37	65	60	63	58	68	67	96	97	97	97
Iowa	335019	Hybrid001	PHP02 x PHN46	WISN14/31501	Kelly - 2	Low	Rep1	58	57	.	.	.	.	.	.	5	4	4	5	5	4	121	126	127	110	119	107	225	217	217	221	229	212	.	.	.	.	.	.	42	45	47	50	46	51	70	71	75	77
Iowa	336038	Hybrid001	PHP02 x PHN46	WISN14/31501	Kelly - 2	Low	Rep2	61	58	.	.	.	.	.	.	5	4	5	5	6	5	97	95	92	102	97	96	206	187	195	209	224	203	.	.	.	.	.	.	38	41	43	35	31	42	59	60	66	60
Minnesota	101021	Hybrid002	PHP02 x PHK56	WISN14/31503	St Paul - 1	High	Rep1	76	76	13	13	13	13	13	12	5	5	6	6	6	7	151	157	155	131	142	123	264	268	280	266	266	276	.	.	.	.	.	.	.	.	.	.	.	.	23	20	26	26
Minnesota	102011	Hybrid002	PHP02 x PHK56	WISN14/31503	St Paul - 1	High	Rep2	76	75	12	12	12	12	12	13	6	6	6	6	6	6	112	120	129	118	118	137	249	258	256	255	250	265	.	.	.	.	.	.	.	.	.	.	.	.	23	24	16	26
Minnesota	103003	Hybrid002	PHP02 x PHK56	WISN14/31503	St Paul - 1	Low	Rep1	78	78	13	12	13	12	12	11	5	6	6	6	6	6	126	108	123	98	99	92	235	232	251	233	234	224	.	.	.	.	.	.	.	.	.	.	.	.	18	22	16	20
Minnesota	104013	Hybrid002	PHP02 x PHK56	WISN14/31503	St Paul - 1	Low	Rep2	78	79	12	12	13	13	12	12	6	6	6	5	6	6	76	97	103	108	91	90	220	223	228	215	214	215	.	.	.	.	.	.	.	.	.	.	.	.	19	19	16	14
Minnesota	105012	Hybrid002	PHP02 x PHK56	WISN14/31503	St Paul - 2	High	Rep1	67	66	12	12	13	12	14	12	6	6	5	6	6	6	103	121	143	122	141	120	225	252	251	250	261	246	.	.	.	.	.	.	24	24	21	22	21	20	28	48	47	47
Minnesota	106030	Hybrid002	PHP02 x PHK56	WISN14/31503	St Paul - 2	High	Rep2	69	66	12	12	12	12	12	12	6	6	6	7	6	6	110	115	114	110	110	110	215	225	225	240	229	235	.	.	.	.	.	.	25	24	21	23	26	25	48	47	42	49
Minnesota	107036	Hybrid002	PHP02 x PHK56	WISN14/31503	St Paul - 2	Low	Rep1	75	74	12	12	12	12	12	13	6	6	6	7	6	5	96	105	103	106	98	110	227	236	232	245	222	235	.	.	.	.	.	.	18	19	21	20	21	20	36	39	38	40
Minnesota	108001	Hybrid002	PHP02 x PHK56	WISN14/31503	St Paul - 2	Low	Rep2	75	75	12	13	13	13	13	12	7	6	6	.	6	6	95	110	118	130	122	110	239	239	244	.	250	244	.	.	.	.	.	.	19	16	17	20	21	22	38	35	38	40
Minnesota	109007	Hybrid002	PHP02 x PHK56	FILL	Waseca	High	Rep1
Minnesota	110036	Hybrid002	PHP02 x PHK56	FILL	Waseca	High	Rep2
Minnesota	111030	Hybrid002	PHP02 x PHK56	WISN14/31503	Waseca	Low	Rep1	60	63	.	.	.	.	.	.	.	.	.	.	.	.	103	104	110	102	107	114	224	211	214	212	230	215	.	.	.	.	.	.	.	.	.	.	.	.	.	.	.	.
Minnesota	112026	Hybrid002	PHP02 x PHK56	WISN14/31503	Waseca	Low	Rep2	60	60	.	.	.	.	.	.	.	.	.	.	.	.	93	89	108	103	107	91	216	210	214	205	224	214	.	.	.	.	.	.	.	.	.	.	.	.	.	.	.	.
Wisconsin	217019	Hybrid002	PHP02 x PHK56	WISN14/31503	Arlington	High	Rep1	61	62	.	.	.	.	.	.	.	.	.	.	.	.	120	140	130	115	115	.	250	250	250	255	255	.	.	.	.	.	.	.	.	.	.	.	.	.	.	.	.	.
Wisconsin	218011	Hybrid002	PHP02 x PHK56	WISN14/31503	Arlington	High	Rep2	61	62	.	.	.	.	.	.	.	.	.	.	.	.	140	140	130	120	145	.	250	265	260	250	255	.	.	.	.	.	.	.	.	.	.	.	.	.	.	.	.	.
Wisconsin	219011	Hybrid002	PHP02 x PHK56	WISN14/31503	Arlington	Low	Rep1	.	.	.	.	.	.	.	.	.	.	.	.	.	.	120	115	115	125	100	.	235	240	240	235	235	.	.	.	.	.	.	.	.	.	.	.	.	.	.	.	.	.
Wisconsin	220026	Hybrid002	PHP02 x PHK56	WISN14/31503	Arlington	Low	Rep2	.	.	.	.	.	.	.	.	.	.	.	.	.	.	115	95	115	100	110	.	225	225	230	245	240	.	.	.	.	.	.	.	.	.	.	.	.	.	.	.	.	.
Iowa	321036	Hybrid002	PHP02 x PHK56	WISN14/31503	Curtiss - 1	High	Rep1	62	62	12	13	12	12	12	.	6	5	6	6	6	6	96	129	115	114	112	111	244	248	255	256	256	260	.	.	.	.	.	.	.	.	.	.	.	.	73	70	74	69
Iowa	322009	Hybrid002	PHP02 x PHK56	WISN14/31503	Curtiss - 1	High	Rep2	62	62	12	13	13	12	12	12	6	5	5	5	6	6	105	122	124	115	113	108	246	237	244	239	252	245	.	.	.	.	.	.	.	.	.	.	.	.	65	72	75	71
Iowa	323004	Hybrid002	PHP02 x PHK56	WISN14/31503	Curtiss - 1	Low	Rep1	63	63	12	12	.	12	13	12	6	6	6	6	6	6	88	93	87	82	102	94	233	238	230	223	235	226	.	.	.	.	.	.	.	.	.	.	.	.	60	48	42	62
Iowa	324048	Hybrid002	PHP02 x PHK56	WISN14/31503	Curtiss - 1	Low	Rep2	61	62	.	13	12	.	12	13	.	5	6	.	6	5	.	102	75	.	95	105	.	224	219	.	227	222	.	.	.	.	.	.	.	.	.	.	.	.	74	70	72	69
Iowa	325029	Hybrid002	PHP02 x PHK56	WISN14/31503	Curtiss - 2	High	Rep1	57	56	.	12	12	12	12	13	.	5	6	6	.	5	137	121	107	115	113	127	.	226	235	239	.	232	34	23	33	33	38	34	63	45	62	65	70	69	99	83	99	103
Iowa	326005	Hybrid002	PHP02 x PHK56	WISN14/31503	Curtiss - 2	High	Rep2	57	56	12	13	13	.	.	.	6	5	5	.	.	.	100	122	121	.	.	.	223	227	222	.	.	.	.	.	.	.	.	.	.	.	.	.	.	.	.	.	.	.
Iowa	327029	Hybrid002	PHP02 x PHK56	WISN14/31503	Curtiss - 2	Low	Rep1	57	56	12	13	12	.	13	13	6	4	6	.	6	6	102	113	94	.	110	106	227	217	220	.	233	232	28	33	33	15	32	22	59	66	65	36	64	47	81	93	93	61
Iowa	328024	Hybrid002	PHP02 x PHK56	WISN14/31503	Curtiss - 2	Low	Rep2	57	56	12	13	.	.	.	.	.	5	6	.	6	5	100	115	101	90	85	83	.	220	225	.	214	214	33	34	33	25	38	16	64	63	60	46	68	42	98	95	92	79
Iowa	329036	Hybrid002	PHP02 x PHK56	FILL	Kelly - 1	High	Rep1
Iowa	330041	Hybrid002	PHP02 x PHK56	FILL	Kelly - 1	High	Rep2
Iowa	331045	Hybrid002	PHP02 x PHK56	WISN14/31503	Kelly - 1	Low	Rep1	59	58	.	.	.	.	.	.	5	6	5	5	5	5	110	105	110	115	109	112	215	229	224	225	218	225	24	28	28	27	28	29	44	48	44	44	47	45	71	73	69	68
Iowa	332044	Hybrid002	PHP02 x PHK56	WISN14/31503	Kelly - 1	Low	Rep2	56	56	.	.	.	.	.	.	5	5	5	5	5	5	107	120	116	113	114	103	212	225	216	215	218	207	30	28	30	26	29	30	53	51	54	49	50	55	81	80	83	79
Iowa	333016	Hybrid002	PHP02 x PHK56	FILL	Kelly - 2	High	Rep1
Iowa	334028	Hybrid002	PHP02 x PHK56	FILL	Kelly - 2	High	Rep2
Iowa	335042	Hybrid002	PHP02 x PHK56	FILL	Kelly - 2	Low	Rep1
Iowa	336034	Hybrid002	PHP02 x PHK56	FILL	Kelly - 2	Low	Rep2
Minnesota	101031	Hybrid003	PHP02 x PHK76	WISN14/31505	St Paul - 1	High	Rep1	75	75	12	12	13	13	13	12	6	6	5	5	6	6	130	131	151	164	141	128	268	259	256	268	266	253	.	.	.	.	.	.	.	.	.	.	.	.	20	22	14	15
Minnesota	102047	Hybrid003	PHP02 x PHK76	WISN14/31505	St Paul - 1	High	Rep2	75	75	12	13	13	.	13	12	6	5	6	.	6	6	131	146	128	138	136	141	256	257	251	.	260	240	.	.	.	.	.	.	.	.	.	.	.	.	17	21	19	16
Minnesota	103046	Hybrid003	PHP02 x PHK76	WISN14/31505	St Paul - 1	Low	Rep1	75	76	12	12	12	12	12	12	6	7	6	6	6	6	100	97	115	110	102	103	226	236	240	237	225	227	.	.	.	.	.	.	.	.	.	.	.	.	20	21	20	20
Minnesota	104014	Hybrid003	PHP02 x PHK76	WISN14/31505	St Paul - 1	Low	Rep2	75	75	13	13	13	12	12	12	6	6	6	5	6	6	127	120	124	120	115	113	232	231	235	236	232	235	.	.	.	.	.	.	.	.	.	.	.	.	23	15	20	19
Minnesota	105007	Hybrid003	PHP02 x PHK76	WISN14/31505	St Paul - 2	High	Rep1	66	66	12	12	12	12	12	12	5	5	5	5	6	6	125	119	135	128	125	127	237	228	244	244	251	236	.	.	.	.	.	.	22	22	22	21	21	20	44	44	41	41
Minnesota	106007	Hybrid003	PHP02 x PHK76	WISN14/31505	St Paul - 2	High	Rep2	66	69	12	12	12	12	12	12	6	6	6	6	6	6	130	130	126	130	132	133	238	264	263	250	261	259	.	.	.	.	.	.	16	22	18	23	24	23	35	46	40	42
Minnesota	107046	Hybrid003	PHP02 x PHK76	WISN14/31505	St Paul - 2	Low	Rep1	69	69	11	13	13	13	13	13	7	6	6	6	5	5	100	110	110	115	117	126	239	232	225	237	225	229	.	.	.	.	.	.	23	23	24	23	21	22	44	43	40	45
Minnesota	108046	Hybrid003	PHP02 x PHK76	WISN14/31505	St Paul - 2	Low	Rep2	70	70	.	12	12	12	12	12	.	5	5	6	6	6	111	121	120	119	119	119	.	230	236	241	243	242	.	.	.	.	.	.	23	25	17	24	23	22	25	44	44	52
Minnesota	109022	Hybrid003	PHP02 x PHK76	WISN14/31505	Waseca	High	Rep1	60	60	.	.	.	.	.	.	.	.	.	.	.	.	110	100	104	115	115	106	212	218	220	215	218	220	.	.	.	.	.	.	.	.	.	.	.	.	.	.	.	.
Minnesota	110016	Hybrid003	PHP02 x PHK76	WISN14/31505	Waseca	High	Rep2	60	60	.	.	.	.	.	.	.	.	.	.	.	.	114	94	98	115	115	117	213	212	221	215	213	220	.	.	.	.	.	.	.	.	.	.	.	.	.	.	.	.
Minnesota	111038	Hybrid003	PHP02 x PHK76	WISN14/31505	Waseca	Low	Rep1	58	60	.	.	.	.	.	.	.	.	.	.	.	.	.	.	.	.	95	100	.	.	.	.	194	212	.	.	.	.	.	.	.	.	.	.	.	.	.	.	.	.
Minnesota	112030	Hybrid003	PHP02 x PHK76	WISN14/31505	Waseca	Low	Rep2	60	60	.	.	.	.	.	.	.	.	.	.	.	.	102	113	107	114	113	101	213	206	219	215	214	204	.	.	.	.	.	.	.	.	.	.	.	.	.	.	.	.
Wisconsin	217046	Hybrid003	PHP02 x PHK76	WISN14/31505	Arlington	High	Rep1	60	61	.	.	.	.	.	.	.	.	.	.	.	.	125	135	120	130	125	.	240	240	235	255	250	.	.	.	.	.	.	.	.	.	.	.	.	.	.	.	.	.
Wisconsin	218045	Hybrid003	PHP02 x PHK76	WISN14/31505	Arlington	High	Rep2	60	61	.	.	.	.	.	.	.	.	.	.	.	.	120	120	125	120	120	.	230	245	240	250	235	.	.	.	.	.	.	.	.	.	.	.	.	.	.	.	.	.
Wisconsin	219017	Hybrid003	PHP02 x PHK76	WISN14/31505	Arlington	Low	Rep1	.	.	.	.	.	.	.	.	.	.	.	.	.	.	115	125	90	.	110	.	220	230	225	220	215	.	.	.	.	.	.	.	.	.	.	.	.	.	.	.	.	.
Wisconsin	220007	Hybrid003	PHP02 x PHK76	WISN14/31505	Arlington	Low	Rep2	.	.	.	.	.	.	.	.	.	.	.	.	.	.	105	105	105	100	105	.	210	210	210	210	215	.	.	.	.	.	.	.	.	.	.	.	.	.	.	.	.	.
Iowa	321003	Hybrid003	PHP02 x PHK76	WISN14/31505	Curtiss - 1	High	Rep1	61	61	11	.	.	.	12	12	7	.	.	.	5	6	89	.	.	.	127	124	246	.	.	.	243	266	.	.	.	.	.	.	.	.	.	.	.	.	73	70.5	72	68.5
Iowa	322010	Hybrid003	PHP02 x PHK76	WISN14/31505	Curtiss - 1	High	Rep2	61	60	12	12	12	12	12	12	.	5	.	.	5	5	115	116	118	118	123	124	.	234	.	.	239	245	.	.	.	.	.	.	.	.	.	.	.	.	69	72	70	74
Iowa	323002	Hybrid003	PHP02 x PHK76	WISN14/31505	Curtiss - 1	Low	Rep1	62	61	.	.	13	13	.	.	.	.	5	.	.	.	.	.	117	110	.	112	.	.	220	.	.	.	.	.	.	.	.	.	.	.	.	.	.	.	50	47	64	65
Iowa	324042	Hybrid003	PHP02 x PHK76	WISN14/31505	Curtiss - 1	Low	Rep2	61	60	12	.	12	.	13	.	6	.	6	5	5	5	106	.	104	99	120	92	235	.	246	249	241	231	.	.	.	.	.	.	.	.	.	.	.	.	72	77	71	73
Iowa	325047	Hybrid003	PHP02 x PHK76	WISN14/31505	Curtiss - 2	High	Rep1	55	54	13	11	12	12	12	12	6	5	6	.	6	6	110	115	115	105	115	110	223	215	236	.	230	217	.	.	.	.	.	.	.	.	.	.	.	.	.	.	.	.
Iowa	326046	Hybrid003	PHP02 x PHK76	WISN14/31505	Curtiss - 2	High	Rep2	55	54	11	12	12	11	12	12	6	5	5	6	5	5	111	130	125	107	125	121	262	243	243	251	222	252	32	26	33	35	30	36	70	56	70	73	64	72	108	100	113	113
Iowa	327010	Hybrid003	PHP02 x PHK76	WISN14/31505	Curtiss - 2	Low	Rep1	54	54	14	12	12	12	12	12	.	5	6	5	6	.	120	106	100	114	108	100	.	218	224	222	217	.	30	33	36	30	34	35	61	67	70	65	68	67	92	99	103	95
Iowa	328009	Hybrid003	PHP02 x PHK76	WISN14/31505	Curtiss - 2	Low	Rep2	54	53	13	.	13	12	.	.	7	.	6	5	5	5	124	.	105	101	101	85	231	.	220	223	201	194	35	30	33	35	37	33	67	63	70	70	71	68	103	100	107	109
Iowa	329019	Hybrid003	PHP02 x PHK76	WISN14/31505	Kelly - 1	High	Rep1	55	54	.	.	.	.	.	.	5	5	4	5	4	5	125	117	145	128	128	118	241	237	239	245	230	240	.	.	.	.	.	.	55	53	52	55	39	47	83	83	80	83
Iowa	330006	Hybrid003	PHP02 x PHK76	WISN14/31505	Kelly - 1	High	Rep2	55	54	.	.	.	.	.	.	6	6	6	6	6	5	139	140	121	122	125	144	262	264	251	253	248	248	.	.	.	.	.	.	54	54	49	50	49	49	74	80	78	76
Iowa	331036	Hybrid003	PHP02 x PHK76	WISN14/31505	Kelly - 1	Low	Rep1	57	55	.	.	.	.	.	.	5	6	6	5	5	.	121	102	117	119	117	.	217	221	234	221	219	.	26	27	31	22	26	29	51	51	56	42	49	53	82	81	87	73
Iowa	332005	Hybrid003	PHP02 x PHK76	WISN14/31505	Kelly - 1	Low	Rep2	57	55	.	.	.	.	.	.	6	6	5	6	6	5	119	101	131	109	112	114	240	231	235	234	236	228	28	31	29	27	24	23	53	58	55	50	47	43	82	92	86	85
Iowa	333039	Hybrid003	PHP02 x PHK76	WISN14/31505	Kelly - 2	High	Rep1	56	56	.	.	.	.	.	.	.	5	5	.	.	.	.	139	126	.	.	.	.	244	242	137	.	219	.	32	31	17	28	31	.	62	62	42	56	60	.	93	98	91
Iowa	334032	Hybrid003	PHP02 x PHK76	WISN14/31505	Kelly - 2	High	Rep2	55	55	.	.	.	.	.	.	6	6	5	5	5	6	105	105	136	127	144	105	237	234	245	241	247	238	33	27	31	35	33	36	66	54	64	71	65	70	104	92	101	109
Iowa	335034	Hybrid003	PHP02 x PHK76	WISN14/31505	Kelly - 2	Low	Rep1	55	53	.	.	.	.	.	.	5	5	5	6	5	4	110	111	108	101	118	132	228	225	232	229	233	234	.	.	.	.	.	.	45	58	52	54	50	48	71	75	79	80
Iowa	336025	Hybrid003	PHP02 x PHK76	WISN14/31505	Kelly - 2	Low	Rep2	56	56	.	.	.	.	.	.	4	5	5	4	5	5	119	100	103	125	100	104	215	214	216	219	217	216	.	.	.	.	.	.	39	43	46	42	46	47	61	67	71	63
Minnesota	101028	Hybrid004	PHP02 x LH185	WISN14/31507	St Paul - 1	High	Rep1	75	75	12	12	13	12	13	12	6	7	6	7	6	6	114	106	129	107	.	113	237	238	238	243	237	234	.	.	.	.	.	.	.	.	.	.	.	.	26	24	23	22
Minnesota	102031	Hybrid004	PHP02 x LH185	WISN14/31507	St Paul - 1	High	Rep2	75	75	13	12	13	12	12	12	6	6	6	6	6	7	122	105	127	112	114	107	235	224	240	235	229	237	.	.	.	.	.	.	.	.	.	.	.	.	19	24	23	21
Minnesota	103005	Hybrid004	PHP02 x LH185	WISN14/31507	St Paul - 1	Low	Rep1	75	77	12	12	13	12	12	12	6	6	6	6	6	6	89	103	104	101	96	115	203	210	225	219	219	220	.	.	.	.	.	.	.	.	.	.	.	.	16	17	25	16
Minnesota	104026	Hybrid004	PHP02 x LH185	WISN14/31507	St Paul - 1	Low	Rep2	77	76	12	13	12	13	13	12	6	5	6	6	6	5	97	126	101	101	107	110	221	230	224	241	221	209	.	.	.	.	.	.	.	.	.	.	.	.	20	10	16	20
Minnesota	105039	Hybrid004	PHP02 x LH185	WISN14/31507	St Paul - 2	High	Rep1	68	68	12	12	12	12	12	12	5	6	5	6	7	6	132	123	123	132	119	122	245	225	218	248	238	258	.	.	.	.	.	.	22	25	21	18	19	20	39	41	38	38
Minnesota	106028	Hybrid004	PHP02 x LH185	WISN14/31507	St Paul - 2	High	Rep2	67	67	12	11	12	11	12	12	6	6	6	5	6	6	115	95	90	102	108	105	227	200	198	225	228	230	.	.	.	.	.	.	24	19	18	20	19	20	46	37	36	43
Minnesota	107040	Hybrid004	PHP02 x LH185	WISN14/31507	St Paul - 2	Low	Rep1	75	73	12	12	12	12	13	12	6	6	6	6	6	6	92	95	95	110	105	95	206	215	205	220	220	209	.	.	.	.	.	.	26	26	22	15	23	23	48	41	47	44
Minnesota	108016	Hybrid004	PHP02 x LH185	WISN14/31507	St Paul - 2	Low	Rep2	74	75	12	13	12	12	12	12	7	6	6	7	6	6	91	98	111	96	97	99	202	214	216	208	223	221	.	.	.	.	.	.	26	17	25	23	22	26	49	46	45	44
Minnesota	109029	Hybrid004	PHP02 x LH185	WISN14/31507	Waseca	High	Rep1	61	61	.	.	.	.	.	.	.	.	.	.	.	.	81	90	78	85	86	76	177	189	184	181	180	181	.	.	.	.	.	.	.	.	.	.	.	.	.	.	.	.
Minnesota	110013	Hybrid004	PHP02 x LH185	WISN14/31507	Waseca	High	Rep2	59	62	.	.	.	.	.	.	.	.	.	.	.	.	99	78	60	88	97	99	202	180	163	198	203	209	.	.	.	.	.	.	.	.	.	.	.	.	.	.	.	.
Minnesota	111041	Hybrid004	PHP02 x LH185	WISN14/31507	Waseca	Low	Rep1	61	63	.	.	.	.	.	.	.	.	.	.	.	.	94	104	90	90	86	87	203	208	197	195	193	200	.	.	.	.	.	.	.	.	.	.	.	.	.	.	.	.
Minnesota	112029	Hybrid004	PHP02 x LH185	WISN14/31507	Waseca	Low	Rep2	61	61	.	.	.	.	.	.	.	.	.	.	.	.	76	87	80	83	97	90	194	197	189	194	190	196	.	.	.	.	.	.	.	.	.	.	.	.	.	.	.	.
Wisconsin	217014	Hybrid004	PHP02 x LH185	WISN14/31507	Arlington	High	Rep1	60	61	.	.	.	.	.	.	.	.	.	.	.	.	110	110	125	110	120	.	230	235	230	230	225	.	.	.	.	.	.	.	.	.	.	.	.	.	.	.	.	.
Wisconsin	218001	Hybrid004	PHP02 x LH185	WISN14/31507	Arlington	High	Rep2	60	61	.	.	.	.	.	.	.	.	.	.	.	.	125	125	120	145	130	.	245	245	245	245	245	.	.	.	.	.	.	.	.	.	.	.	.	.	.	.	.	.
Wisconsin	219032	Hybrid004	PHP02 x LH185	WISN14/31507	Arlington	Low	Rep1	.	.	.	.	.	.	.	.	.	.	.	.	.	.	100	110	110	100	100	.	215	215	215	205	215	.	.	.	.	.	.	.	.	.	.	.	.	.	.	.	.	.
Wisconsin	220006	Hybrid004	PHP02 x LH185	WISN14/31507	Arlington	Low	Rep2	.	.	.	.	.	.	.	.	.	.	.	.	.	.	100	95	100	100	100	.	220	215	220	220	220	.	.	.	.	.	.	.	.	.	.	.	.	.	.	.	.	.
Iowa	321032	Hybrid004	PHP02 x LH185	WISN14/31507	Curtiss - 1	High	Rep1	61	61	12	12	11	12	13	12	6	5	5	6	5	6	100	105	93	97	129	109	231	232	209	225	221	220	.	.	.	.	.	.	.	.	.	.	.	.	79	75	74	83
Iowa	322046	Hybrid004	PHP02 x LH185	WISN14/31507	Curtiss - 1	High	Rep2	62	61	12	12	12	12	13	12	.	5	6	.	5	6	101	110	105	101	117	97	.	223	223	.	209	223	.	.	.	.	.	.	.	.	.	.	.	.	68	61	70	69
Iowa	323029	Hybrid004	PHP02 x LH185	WISN14/31507	Curtiss - 1	Low	Rep1	61	61	.	13	13	13	13	13	6	5	7	6	6	6	88	107	90	106	103	105	215	219	225	220	222	221	.	.	.	.	.	.	.	.	.	.	.	.	71	53	68	68
Iowa	324032	Hybrid004	PHP02 x LH185	WISN14/31507	Curtiss - 1	Low	Rep2	61	61	12	12	12	12	13	12	6	.	6	6	6	6	89	95	90	89	95	85	220	.	212	215	214	212	.	.	.	.	.	.	.	.	.	.	.	.	57	63	67	64
Iowa	325005	Hybrid004	PHP02 x LH185	WISN14/31507	Curtiss - 2	High	Rep1	57	55	12	12	12	12	12	12	.	5	5	5	.	.	105	118	104	114	100	105	.	208	215	216	.	.	35	17	35	14	35	37	67	46	69	37	72	71	101	83	103	70
Iowa	326025	Hybrid004	PHP02 x LH185	WISN14/31507	Curtiss - 2	High	Rep2	55	54	12	12	12	12	13	12	6	6	5	5	6	6	105	98	114	107	121	104	230	233	225	226	239	214	.	.	.	.	.	.	.	.	.	.	.	.	.	.	.	.
Iowa	327005	Hybrid004	PHP02 x LH185	WISN14/31507	Curtiss - 2	Low	Rep1	55	54	12	14	14	13	15	12	5	6	6	5	4	6	92	109	113	113	108	89	204	223	230	216	215	216	33	33	30	31	34	36	65	64	60	61	65	71	93	94	88	87
Iowa	328031	Hybrid004	PHP02 x LH185	WISN14/31507	Curtiss - 2	Low	Rep2	58	55	.	12	12	13	11	12	.	.	6	6	6	.	107	86	100	99	66	86	.	.	215	215	186	.	33	31	34	26	36	29	40	63	62	64	52	65	68	95	97	101
Iowa	329028	Hybrid004	PHP02 x LH185	WISN14/31507	Kelly - 1	High	Rep1	57	55	.	.	.	.	.	.	5	5	4	4	4	4	125	129	145	130	160	150	229	238	233	239	237	234	.	.	.	.	.	.	46	47	42	48	49	52	74	71	66	69
Iowa	330044	Hybrid004	PHP02 x LH185	WISN14/31507	Kelly - 1	High	Rep2	57	55	.	.	.	.	.	.	4	5	6	5	6	5	116	103	90	104	101	126	217	235	229	213	229	233	.	.	.	.	.	.	53	50	58	52	57	49	75	75	83	75
Iowa	331046	Hybrid004	PHP02 x LH185	WISN14/31507	Kelly - 1	Low	Rep1	59	57	.	.	.	.	.	.	6	6	5	5	5	6	101	85	107	97	108	102	211	204	208	201	208	212	29	29	30	27	26	31	51	57	47	45	48	53	76	84	71	73
Iowa	332012	Hybrid004	PHP02 x LH185	WISN14/31507	Kelly - 1	Low	Rep2	57	55	.	.	.	.	.	.	5	5	6	5	6	6	107	109	105	117	118	97	209	212	217	218	217	219	29	30	30	30	32	35	50	52	52	56	55	57	78	82	81	86
Iowa	333032	Hybrid004	PHP02 x LH185	WISN14/31507	Kelly - 2	High	Rep1	55	56	.	.	.	.	.	.	5	5	5	5	5	3	120	98	121	122	133	120	241	242	236	238	231	221	34	38	34	34	34	35	66	70	64	64	58	64	94	98	93	94
Iowa	334021	Hybrid004	PHP02 x LH185	WISN14/31507	Kelly - 2	High	Rep2	57	57	.	.	.	.	.	.	.	5	6	6	.	6	.	138	111	117	.	118	.	240	234	249	.	251	30	28	31	32	13	32	59	56	58	57	32	58	90	92	90	92
Iowa	335021	Hybrid004	PHP02 x LH185	WISN14/31507	Kelly - 2	Low	Rep1	57	56	.	.	.	.	.	.	5	4	4	6	5	5	109	110	95	98	94	114	216	216	178	219	230	218	.	.	.	.	.	.	45	44	36	49	53	46	70	69	55	75
Iowa	336043	Hybrid004	PHP02 x LH185	WISN14/31507	Kelly - 2	Low	Rep2	59	57	.	.	.	.	.	.	5	6	5	5	5	6	82	108	111	104	112	85	189	235	227	210	223	209	.	.	.	.	.	.	33	30	35	47	26	48	52	48	59	69
Minnesota	101023	Hybrid005	PHP02 x LH82	WISN14/31509	St Paul - 1	High	Rep1	75	75	13	13	14	13	13	13	5	5	5	5	6	6	122	128	148	128	120	125	236	236	246	251	245	250	.	.	.	.	.	.	.	.	.	.	.	.	23	22	21	22
Minnesota	102002	Hybrid005	PHP02 x LH82	WISN14/31509	St Paul - 1	High	Rep2	75	75	13	13	13	14	13	13	5	6	5	5	6	5	123	131	123	133	123	87	223	248	230	233	242	229	.	.	.	.	.	.	.	.	.	.	.	.	20	19	24	20
Minnesota	103048	Hybrid005	PHP02 x LH82	WISN14/31509	St Paul - 1	Low	Rep1	76	75	13	14	13	12	13	.	6	5	5	5	5	.	95	114	110	115	99	.	211	209	217	215	188	.	.	.	.	.	.	.	.	.	.	.	.	.	23	21	18	21
Minnesota	104036	Hybrid005	PHP02 x LH82	WISN14/31509	St Paul - 1	Low	Rep2	75	75	12	13	14	14	14	13	6	5	5	4	5	5	94	94	114	117	112	102	200	193	210	199	206	197	.	.	.	.	.	.	.	.	.	.	.	.	17	18	20	18
Minnesota	105015	Hybrid005	PHP02 x LH82	WISN14/31509	St Paul - 2	High	Rep1	68	67	13	14	13	13	13	13	6	6	5	6	5	5	114	125	113	116	126	132	226	235	217	230	224	229	.	.	.	.	.	.	13	20	21	18	22	24	27	33	38	37
Minnesota	106046	Hybrid005	PHP02 x LH82	WISN14/31509	St Paul - 2	High	Rep2	67	66	12	13	13	13	13	13	6	5	5	5	5	5	121	131	127	132	133	135	237	240	241	242	244	243	.	.	.	.	.	.	21	22	14	21	17	21	40	35	41	43
Minnesota	107031	Hybrid005	PHP02 x LH82	WISN14/31509	St Paul - 2	Low	Rep1	66	67	13	13	13	13	13	13	6	6	6	5	5	6	91	98	99	99	109	103	208	213	218	204	218	220	.	.	.	.	.	.	23	20	23	22	22	16	45	40	43	44
Minnesota	108017	Hybrid005	PHP02 x LH82	WISN14/31509	St Paul - 2	Low	Rep2	68	68	13	13	13	13	13	13	6	5	5	6	6	6	89	101	109	99	101	95	194	200	212	212	216	207	.	.	.	.	.	.	22	20	17	22	15	22	40	36	41	48
Minnesota	109036	Hybrid005	PHP02 x LH82	WISN14/31509	Waseca	High	Rep1	59	59	.	.	.	.	.	.	.	.	.	.	.	.	101	88	86	102	95	88	195	197	200	204	197	189	.	.	.	.	.	.	.	.	.	.	.	.	.	.	.	.
Minnesota	110050	Hybrid005	PHP02 x LH82	WISN14/31509	Waseca	High	Rep2	60	62	.	.	.	.	.	.	.	.	.	.	.	.	75	74	90	94	102	94	180	175	184	195	200	186	.	.	.	.	.	.	.	.	.	.	.	.	.	.	.	.
Minnesota	111003	Hybrid005	PHP02 x LH82	WISN14/31509	Waseca	Low	Rep1	59	60	.	.	.	.	.	.	.	.	.	.	.	.	105	116	100	95	100	98	194	192	193	189	196	194	.	.	.	.	.	.	.	.	.	.	.	.	.	.	.	.
Minnesota	112016	Hybrid005	PHP02 x LH82	WISN14/31509	Waseca	Low	Rep2	61	61	.	.	.	.	.	.	.	.	.	.	.	.	105	83	84	91	83	97	196	194	190	179	180	195	.	.	.	.	.	.	.	.	.	.	.	.	.	.	.	.
Wisconsin	217026	Hybrid005	PHP02 x LH82	WISN14/31509	Arlington	High	Rep1	60	61	.	.	.	.	.	.	.	.	.	.	.	.	120	130	130	120	130	.	220	230	230	225	230	.	.	.	.	.	.	.	.	.	.	.	.	.	.	.	.	.
Wisconsin	218003	Hybrid005	PHP02 x LH82	WISN14/31509	Arlington	High	Rep2	60	61	.	.	.	.	.	.	.	.	.	.	.	.	125	120	110	120	110	.	235	230	235	240	235	.	.	.	.	.	.	.	.	.	.	.	.	.	.	.	.	.
Wisconsin	219046	Hybrid005	PHP02 x LH82	WISN14/31509	Arlington	Low	Rep1	.	.	.	.	.	.	.	.	.	.	.	.	.	.	80	100	85	105	95	.	200	200	200	205	200	.	.	.	.	.	.	.	.	.	.	.	.	.	.	.	.	.
Wisconsin	220043	Hybrid005	PHP02 x LH82	WISN14/31509	Arlington	Low	Rep2	.	.	.	.	.	.	.	.	.	.	.	.	.	.	100	100	90	85	90	.	200	200	175	195	205	.	.	.	.	.	.	.	.	.	.	.	.	.	.	.	.	.
Iowa	321020	Hybrid005	PHP02 x LH82	WISN14/31509	Curtiss - 1	High	Rep1	61	61	13	13	12	12	13	13	6	5	6	5	5	5	104	110	90	95	113	116	228	217	234	228	225	224	.	.	.	.	.	.	.	.	.	.	.	.	63	68	68	61
Iowa	322020	Hybrid005	PHP02 x LH82	WISN14/31509	Curtiss - 1	High	Rep2	61	61	13	.	13	13	.	13	.	5	5	6	.	5	108	108	110	115	.	115	.	215	220	198	.	205	.	.	.	.	.	.	.	.	.	.	.	.	70	73	60	67
Iowa	323017	Hybrid005	PHP02 x LH82	WISN14/31509	Curtiss - 1	Low	Rep1	61	61	11	13	.	13	13	11	6	6	.	5	5	6	86	96	.	74	97	77	194	215	.	190	202	198	.	.	.	.	.	.	.	.	.	.	.	.	60	55	58	68
Iowa	324030	Hybrid005	PHP02 x LH82	WISN14/31509	Curtiss - 1	Low	Rep2	61	61	12	12	13	13	.	12	6	6	5	6	.	3	61	96	101	98	.	87	198	209	207	210	.	189	.	.	.	.	.	.	.	.	.	.	.	.	62	63	54	70
Iowa	325024	Hybrid005	PHP02 x LH82	WISN14/31509	Curtiss - 2	High	Rep1	55	54	13	13	13	13	13	12	5	5	5	.	5	6	114	118	117	121	114	98	218	236	218	.	220	222	33	31	30	32	30	29	65	63	67	62	63	67	103	105	104	104
Iowa	326007	Hybrid005	PHP02 x LH82	WISN14/31509	Curtiss - 2	High	Rep2	55	54	.	13	.	13	13	13	5	5	.	.	5	5	106	115	106	104	104	106	205	210	.	.	204	210	.	.	.	.	.	.	.	.	.	.	.	.	.	.	.	.
Iowa	327019	Hybrid005	PHP02 x LH82	WISN14/31509	Curtiss - 2	Low	Rep1	57	57	14	15	13	14	12	12	5	.	.	.	5	7	106	97	98	107	96	73	203	.	.	.	198	191	32	23	21	22	14	33	65	65	51	57	40	73	93	83	83	88
Iowa	328035	Hybrid005	PHP02 x LH82	WISN14/31509	Curtiss - 2	Low	Rep2	58	55	.	.	.	13	12	.	.	2	6	5	6	7	.	134	90	98	82	80	.	.	.	.	197	211	.	19	32	25	32	30	.	43	67	50	63	66	.	78	102	86
Iowa	329043	Hybrid005	PHP02 x LH82	WISN14/31509	Kelly - 1	High	Rep1	54	54	.	.	.	.	.	.	5	5	5	6	6	5	118	116	115	104	101	103	223	220	214	221	217	205	.	.	.	.	.	.	58	58	56	60	61	52	86	82	82	85
Iowa	330022	Hybrid005	PHP02 x LH82	WISN14/31509	Kelly - 1	High	Rep2	56	55	.	.	.	.	.	.	5	5	.	5	6	5	127	120	115	104	109	108	240	236	.	230	233	230	.	.	.	.	.	.	46	48	44	50	39	47	74	76	73	77
Iowa	331003	Hybrid005	PHP02 x LH82	WISN14/31509	Kelly - 1	Low	Rep1	57	56	.	.	.	.	.	.	4	5	5	4	4	5	101	86	88	109	111	116	179	178	185	187	191	204	29	27	27	28	26	29	50	48	49	50	48	49	63	67	68	73
Iowa	332048	Hybrid005	PHP02 x LH82	WISN14/31509	Kelly - 1	Low	Rep2	56	55	.	.	.	.	.	.	5	4	5	6	5	5	106	97	93	90	98	82	199	165	182	199	193	178	33	28	31	32	32	28	61	48	55	57	56	54	87	75	86	83
Iowa	333006	Hybrid005	PHP02 x LH82	WISN14/31509	Kelly - 2	High	Rep1	56	56	.	.	.	.	.	.	4	5	5	5	5	5	128	95	119	122	123	118	211	206	220	199	218	217	31	30	32	30	29	30	58	55	62	55	57	59	87	84	92	83
Iowa	334037	Hybrid005	PHP02 x LH82	WISN14/31509	Kelly - 2	High	Rep2	55	55	.	.	.	.	.	.	6	6	5	5	5	5	97	101	115	118	119	110	215	217	214	215	212	206	32	30	32	33	31	31	61	57	63	62	59	57	93	89	97	95
Iowa	335008	Hybrid005	PHP02 x LH82	WISN14/31509	Kelly - 2	Low	Rep1	56	56	.	.	.	.	.	.	4	5	5	4	5	4	111	100	103	101	119	121	201	201	207	199	208	206	.	.	.	.	.	.	40	41	45	47	40	47	67	68	71	74
Iowa	336018	Hybrid005	PHP02 x LH82	WISN14/31509	Kelly - 2	Low	Rep2	56	55	.	.	.	.	.	.	5	5	5	5	5	5	100	102	81	97	102	98	199	206	170	201	208	202	.	.	.	.	.	.	50	49	47	48	41	45	77	78	71	74
Minnesota	101036	Hybrid006	PHP02 x W606S	WISN14/31511	St Paul - 1	High	Rep1	76	77	13	12	13	13	13	13	6	7	7	6	7	7	149	137	152	162	142	153	259	271	273	274	277	283	.	.	.	.	.	.	.	.	.	.	.	.	16	25	21	25
Minnesota	102006	Hybrid006	PHP02 x W606S	WISN14/31511	St Paul - 1	High	Rep2	78	77	11	13	13	13	13	13	7	6	7	6	6	6	130	137	135	150	141	138	255	247	260	260	245	247	.	.	.	.	.	.	.	.	.	.	.	.	14	24	25	25
Minnesota	103043	Hybrid006	PHP02 x W606S	WISN14/31511	St Paul - 1	Low	Rep1	79	78	13	13	12	13	13	.	6	7	7	.	7	.	115	118	119	122	118	115	224	229	235	.	248	.	.	.	.	.	.	.	.	.	.	.	.	.	21	18	13	16
Minnesota	104001	Hybrid006	PHP02 x W606S	WISN14/31511	St Paul - 1	Low	Rep2	79	78	13	14	13	13	14	13	7	7	7	7	6	7	117	134	137	155	140	119	244	252	272	255	256	247	.	.	.	.	.	.	.	.	.	.	.	.	23	22	19	24
Minnesota	105006	Hybrid006	PHP02 x W606S	WISN14/31511	St Paul - 2	High	Rep1	68	68	13	13	13	13	12	13	7	6	7	6	6	7	135	136	140	147	140	140	261	255	259	263	251	267	.	.	.	.	.	.	23	21	25	21	26	23	42	44	34	40
Minnesota	106029	Hybrid006	PHP02 x W606S	WISN14/31511	St Paul - 2	High	Rep2	64	64	12	12	13	12	13	13	6	7	6	5	6	6	85	90	101	115	105	96	205	218	216	225	218	.	.	.	.	.	.	.	20	24	21	23	23	21	40	42	45	42
Minnesota	107033	Hybrid006	PHP02 x W606S	WISN14/31511	St Paul - 2	Low	Rep1	66	66	13	14	13	14	13	13	7	7	7	7	7	7	104	124	127	128	121	107	229	232	248	247	243	239	.	.	.	.	.	.	20	23	19	23	18	24	45	43	45	42
Minnesota	108025	Hybrid006	PHP02 x W606S	WISN14/31511	St Paul - 2	Low	Rep2	75	72	14	14	13	13	13	13	6	7	7	7	7	7	81	118	105	107	99	95	192	249	235	240	231	222	.	.	.	.	.	.	24	21	22	19	22	23	40	41	43	45
Minnesota	109013	Hybrid006	PHP02 x W606S	WISN14/31511	Waseca	High	Rep1	60	62	.	.	.	.	.	.	.	.	.	.	.	.	105	100	118	111	106	102	224	218	223	203	232	209	.	.	.	.	.	.	.	.	.	.	.	.	.	.	.	.
Minnesota	110032	Hybrid006	PHP02 x W606S	WISN14/31511	Waseca	High	Rep2	61	64	.	.	.	.	.	.	.	.	.	.	.	.	112	92	106	80	84	84	210	202	211	184	194	202	.	.	.	.	.	.	.	.	.	.	.	.	.	.	.	.
Minnesota	111008	Hybrid006	PHP02 x W606S	WISN14/31511	Waseca	Low	Rep1	59	60	.	.	.	.	.	.	.	.	.	.	.	.	103	108	94	95	105	60	227	209	199	200	225	163	.	.	.	.	.	.	.	.	.	.	.	.	.	.	.	.
Minnesota	112043	Hybrid006	PHP02 x W606S	WISN14/31511	Waseca	Low	Rep2	60	63	.	.	.	.	.	.	.	.	.	.	.	.	115	90	86	101	95	102	223	217	209	222	215	216	.	.	.	.	.	.	.	.	.	.	.	.	.	.	.	.
Wisconsin	217031	Hybrid006	PHP02 x W606S	WISN14/31511	Arlington	High	Rep1	60	61	.	.	.	.	.	.	.	.	.	.	.	.	120	115	135	135	140	.	250	240	250	235	250	.	.	.	.	.	.	.	.	.	.	.	.	.	.	.	.	.
Wisconsin	218006	Hybrid006	PHP02 x W606S	WISN14/31511	Arlington	High	Rep2	62	64	.	.	.	.	.	.	.	.	.	.	.	.	125	140	125	130	125	.	250	255	255	255	255	.	.	.	.	.	.	.	.	.	.	.	.	.	.	.	.	.
Wisconsin	219040	Hybrid006	PHP02 x W606S	WISN14/31511	Arlington	Low	Rep1	.	.	.	.	.	.	.	.	.	.	.	.	.	.	110	115	120	125	130	.	240	240	240	240	240	.	.	.	.	.	.	.	.	.	.	.	.	.	.	.	.	.
Wisconsin	220009	Hybrid006	PHP02 x W606S	WISN14/31511	Arlington	Low	Rep2	.	.	.	.	.	.	.	.	.	.	.	.	.	.	110	105	100	115	110	.	240	235	230	240	225	.	.	.	.	.	.	.	.	.	.	.	.	.	.	.	.	.
Iowa	321012	Hybrid006	PHP02 x W606S	WISN14/31511	Curtiss - 1	High	Rep1	63	62	12	13	.	.	.	.	7	5	.	.	.	.	112	121	.	.	.	.	247	247	.	.	.	.	.	.	.	.	.	.	.	.	.	.	.	.	71	65	63	69
Iowa	322017	Hybrid006	PHP02 x W606S	WISN14/31511	Curtiss - 1	High	Rep2	63	63	13	12	13	13	13	13	.	.	.	7	6	.	104	98	123	121	116	125	.	.	.	237	235	.	.	.	.	.	.	.	.	.	.	.	.	.	64	53	52	64
Iowa	323034	Hybrid006	PHP02 x W606S	WISN14/31511	Curtiss - 1	Low	Rep1	63	62	12	13	13	13	12	.	6	7	6	7	6	.	105	104	100	105	104	.	248	247	238	246	239	.	.	.	.	.	.	.	.	.	.	.	.	.	63	57	67	63
Iowa	324041	Hybrid006	PHP02 x W606S	WISN14/31511	Curtiss - 1	Low	Rep2	62	61	13	13	13	13	13	14	7	7	6	6	6	6	117	118	116	119	108	129	248	256	244	242	229	248	.	.	.	.	.	.	.	.	.	.	.	.	78	72	73	71
Iowa	325015	Hybrid006	PHP02 x W606S	WISN14/31511	Curtiss - 2	High	Rep1	57	56	13	13	13	13	12	13	6	6	6	6	7	7	129	145	144	144	117	135	245	252	250	246	254	252	34	22	23	21	34	35	72	54	55	53	72	72	113	95	98	93
Iowa	326004	Hybrid006	PHP02 x W606S	WISN14/31511	Curtiss - 2	High	Rep2	57	55	.	.	13	.	.	.	7	.	6	.	.	.	110	.	116	.	.	.	236	.	225	.	.	.	.	.	.	.	.	.	.	.	.	.	.	.	.	.	.	.
Iowa	327027	Hybrid006	PHP02 x W606S	WISN14/31511	Curtiss - 2	Low	Rep1	58	55	13	12	13	13	13	13	.	5	5	6	5	.	115	107	123	123	111	112	.	224	213	239	225	.	14	34	16	22	33	32	41	71	45	53	68	66	69	99	76	83
Iowa	328037	Hybrid006	PHP02 x W606S	WISN14/31511	Curtiss - 2	Low	Rep2	57	58	.	.	.	13	12	12	.	5	7	6	7	7	112	122	110	110	101	116	.	219	220	223	231	244	31	16	27	24	35	37	65	44	59	55	69	73	99	79	95	92
Iowa	329017	Hybrid006	PHP02 x W606S	WISN14/31511	Kelly - 1	High	Rep1	58	57	.	.	.	.	.	.	5	6	5	5	5	5	140	130	138	151	154	149	252	245	250	252	249	246	.	.	.	.	.	.	48	58	52	55	52	50	75	88	82	87
Iowa	330047	Hybrid006	PHP02 x W606S	WISN14/31511	Kelly - 1	High	Rep2	58	58	.	.	.	.	.	.	4	5	5	5	6	4	143	137	133	132	118	130	231	245	240	238	245	226	.	.	.	.	.	.	47	47	47	49	55	44	75	71	73	71
Iowa	331010	Hybrid006	PHP02 x W606S	WISN14/31511	Kelly - 1	Low	Rep1	59	58	.	.	.	.	.	.	6	6	6	6	5	6	119	110	115	108	110	105	230	222	229	221	214	218	25	27	30	28	21	29	47	49	58	54	41	48	75	76	85	77
Iowa	332015	Hybrid006	PHP02 x W606S	WISN14/31511	Kelly - 1	Low	Rep2	59	56	.	.	.	.	.	.	7	6	7	7	6	7	112	117	118	115	113	116	237	227	236	241	229	242	30	29	29	28	27	30	55	53	54	52	50	58	86	81	85	83
Iowa	333024	Hybrid006	PHP02 x W606S	WISN14/31511	Kelly - 2	High	Rep1	59	58	.	.	.	.	.	.	5	7	5	6	6	7	124	112	100	108	130	110	220	243	178	217	243	246	25	30	20	23	30	30	51	56	36	45	57	55	81	85	62	67
Iowa	334033	Hybrid006	PHP02 x W606S	WISN14/31511	Kelly - 2	High	Rep2	58	58	.	.	.	.	.	.	7	7	7	6	7	6	110	121	109	110	114	126	248	253	246	247	250	240	34	27	32	34	33	31	53	61	62	62	62	50	95	85	89	89
Iowa	335045	Hybrid006	PHP02 x W606S	WISN14/31511	Kelly - 2	Low	Rep1	59	58	.	.	.	.	.	.	6	6	5	6	5	6	94	101	105	114	119	106	214	226	214	228	217	217	.	.	.	.	.	.	39	30	45	44	40	44	63	53	68	72
Iowa	336003	Hybrid006	PHP02 x W606S	WISN14/31511	Kelly - 2	Low	Rep2	57	56	.	.	.	.	.	.	4	5	6	6	5	5	126	132	122	110	113	113	231	233	239	237	221	206	.	.	.	.	.	.	41	50	49	47	46	49	70	80	82	76
Minnesota	101006	Hybrid007	PHP02 x DK3IIH6	WISN14/31513	St Paul - 1	High	Rep1	75	76	13	15	15	13	14	13	5	5	5	5	6	5	125	157	156	.	137	126	232	258	257	.	259	253	.	.	.	.	.	.	.	.	.	.	.	.	22	24	22	23
Minnesota	102045	Hybrid007	PHP02 x DK3IIH6	WISN14/31513	St Paul - 1	High	Rep2	76	76	13	14	13	13	11	12	5	6	5	5	6	6	140	135	138	133	110	130	235	250	226	223	232	245	.	.	.	.	.	.	.	.	.	.	.	.	16	22	24	24
Minnesota	103023	Hybrid007	PHP02 x DK3IIH6	WISN14/31513	St Paul - 1	Low	Rep1	75	76	14	13	14	14	14	14	5	5	6	5	5	5	114	95	107	135	119	120	215	192	229	236	224	225	.	.	.	.	.	.	.	.	.	.	.	.	21	22	21	13
Minnesota	104016	Hybrid007	PHP02 x DK3IIH6	WISN14/31513	St Paul - 1	Low	Rep2	78	79	14	12	15	14	15	15	5	5	5	6	5	5	118	105	121	99	110	118	212	203	219	215	200	216	.	.	.	.	.	.	.	.	.	.	.	.	14	22	20	19
Minnesota	105045	Hybrid007	PHP02 x DK3IIH6	WISN14/31513	St Paul - 2	High	Rep1	66	67	13	14	13	15	14	14	6	5	5	5	5	6	107	131	111	125	136	115	224	222	213	218	230	235	.	.	.	.	.	.	21	22	16	23	23	20	32	27	27	29
Minnesota	106018	Hybrid007	PHP02 x DK3IIH6	WISN14/31513	St Paul - 2	High	Rep2	69	67	13	13	12	14	13	13	5	5	5	6	5	6	116	112	102	112	120	110	222	212	209	230	216	219	.	.	.	.	.	.	20	21	21	21	22	20	43	40	37	38
Minnesota	107050	Hybrid007	PHP02 x DK3IIH6	WISN14/31513	St Paul - 2	Low	Rep1	74	72	13	13	12	14	14	13	6	5	6	6	5	6	98	100	95	111	114	101	212	214	225	225	220	216	.	.	.	.	.	.	18	23	24	21	25	23	42	40	40	40
Minnesota	108008	Hybrid007	PHP02 x DK3IIH6	WISN14/31513	St Paul - 2	Low	Rep2	74	74	14	14	13	13	14	14	6	5	6	6	6	6	108	124	106	111	126	126	215	224	224	227	241	216	.	.	.	.	.	.	22	23	23	21	21	19	41	40	42	41
Minnesota	109025	Hybrid007	PHP02 x DK3IIH6	WISN14/31513	Waseca	High	Rep1	60	62	.	.	.	.	.	.	.	.	.	.	.	.	98	89	104	111	109	86	205	200	199	206	204	199	.	.	.	.	.	.	.	.	.	.	.	.	.	.	.	.
Minnesota	110012	Hybrid007	PHP02 x DK3IIH6	WISN14/31513	Waseca	High	Rep2	60	60	.	.	.	.	.	.	.	.	.	.	.	.	108	100	98	98	109	115	196	204	196	195	216	209	.	.	.	.	.	.	.	.	.	.	.	.	.	.	.	.
Minnesota	111036	Hybrid007	PHP02 x DK3IIH6	WISN14/31513	Waseca	Low	Rep1	60	62	.	.	.	.	.	.	.	.	.	.	.	.	94	85	81	87	90	93	180	179	170	199	186	186	.	.	.	.	.	.	.	.	.	.	.	.	.	.	.	.
Minnesota	112040	Hybrid007	PHP02 x DK3IIH6	WISN14/31513	Waseca	Low	Rep2	61	63	.	.	.	.	.	.	.	.	.	.	.	.	100	91	86	76	86	98	190	175	191	.	185	192	.	.	.	.	.	.	.	.	.	.	.	.	.	.	.	.
Wisconsin	217029	Hybrid007	PHP02 x DK3IIH6	WISN14/31513	Arlington	High	Rep1	60	61	.	.	.	.	.	.	.	.	.	.	.	.	130	130	120	135	120	.	230	230	245	240	220	.	.	.	.	.	.	.	.	.	.	.	.	.	.	.	.	.
Wisconsin	218029	Hybrid007	PHP02 x DK3IIH6	WISN14/31513	Arlington	High	Rep2	60	61	.	.	.	.	.	.	.	.	.	.	.	.	110	110	115	115	115	.	205	215	220	225	225	.	.	.	.	.	.	.	.	.	.	.	.	.	.	.	.	.
Wisconsin	219013	Hybrid007	PHP02 x DK3IIH6	WISN14/31513	Arlington	Low	Rep1	.	.	.	.	.	.	.	.	.	.	.	.	.	.	105	100	100	95	110	.	210	200	200	205	210	.	.	.	.	.	.	.	.	.	.	.	.	.	.	.	.	.
Wisconsin	220017	Hybrid007	PHP02 x DK3IIH6	WISN14/31513	Arlington	Low	Rep2	.	.	.	.	.	.	.	.	.	.	.	.	.	.	90	90	100	105	115	.	210	190	295	200	205	.	.	.	.	.	.	.	.	.	.	.	.	.	.	.	.	.
Iowa	321043	Hybrid007	PHP02 x DK3IIH6	WISN14/31513	Curtiss - 1	High	Rep1	63	63	13	13	13	13	14	13	5	5	.	5	.	5	104	105	112	116	129	104	227	216	.	224	.	220	.	.	.	.	.	.	.	.	.	.	.	.	67	61	62	68
Iowa	322001	Hybrid007	PHP02 x DK3IIH6	WISN14/31513	Curtiss - 1	High	Rep2	62	62	13	13	.	.	13	13	5	6	.	.	5	5	115	104	.	.	109	115	217	214	.	.	211	223	.	.	.	.	.	.	.	.	.	.	.	.	64	68	66	64
Iowa	323019	Hybrid007	PHP02 x DK3IIH6	WISN14/31513	Curtiss - 1	Low	Rep1	63	63	.	.	13	.	.	.	.	.	5	.	.	.	.	.	93	.	.	.	.	.	198	.	.	.	.	.	.	.	.	.	.	.	.	.	.	.	52	56	48	62
Iowa	324020	Hybrid007	PHP02 x DK3IIH6	WISN14/31513	Curtiss - 1	Low	Rep2	63	63	.	13	12	.	.	.	.	5	6	.	.	.	.	95	84	.	.	.	.	205	221	.	.	.	.	.	.	.	.	.	.	.	.	.	.	.	53	55	64	70
Iowa	325002	Hybrid007	PHP02 x DK3IIH6	WISN14/31513	Curtiss - 2	High	Rep1	60	60	13	13	14	.	12	.	5	5	5	6	5	.	98	119	104	89	98	99	210	205	196	193	198	.	27	25	31	10	15	30	55	50	67	28	37	53	91	79	94	56
Iowa	326029	Hybrid007	PHP02 x DK3IIH6	WISN14/31513	Curtiss - 2	High	Rep2	56	57	12	13	14	13	15	13	6	6	5	6	.	5	96	110	137	114	131	111	220	232	232	232	.	204	30	27	22	31	30	31	61	61	57	67	60	63	101	96	95	101
Iowa	327001	Hybrid007	PHP02 x DK3IIH6	WISN14/31513	Curtiss - 2	Low	Rep1	56	57	15	.	13	14	14	13	5	.	.	4	5	.	117	127	88	120	117	94	208	229	.	198	219	.	30	23	33	21	29	34	61	50	63	42	62	65	86	80	90	74
Iowa	328049	Hybrid007	PHP02 x DK3IIH6	WISN14/31513	Curtiss - 2	Low	Rep2	59	57	13	.	.	12	12	.	5	5	6	6	6	.	111	90	84	80	87	.	206	196	205	189	197	.	19	17	11	26	33	.	45	40	31	50	62	.	79	67	61	81
Iowa	329020	Hybrid007	PHP02 x DK3IIH6	WISN14/31513	Kelly - 1	High	Rep1	58	58	.	.	.	.	.	.	4	4	5	5	5	4	125	131	126	139	120	148	213	221	226	231	230	229	.	.	.	.	.	.	41	46	53	50	44	47	63	73	81	79
Iowa	330016	Hybrid007	PHP02 x DK3IIH6	WISN14/31513	Kelly - 1	High	Rep2	57	57	.	.	.	.	.	.	.	6	6	6	.	.	105	101	122	103	104	.	.	242	243	236	.	.	.	.	.	.	.	.	51	47	45	48	47	.	77	75	72	70
Iowa	331006	Hybrid007	PHP02 x DK3IIH6	WISN14/31513	Kelly - 1	Low	Rep1	59	59	.	.	.	.	.	.	6	4	5	5	5	5	76	76	84	83	80	102	194	167	180	191	177	197	24	22	25	23	25	28	43	32	43	38	45	50	64	51	60	55
Iowa	332043	Hybrid007	PHP02 x DK3IIH6	WISN14/31513	Kelly - 1	Low	Rep2	58	58	.	.	.	.	.	.	.	.	.	.	.	.	85	82	100	78	95	102	.	.	.	.	.	.	25	27	27	25	30	26	42	45	45	47	51	47	68	70	67	76
Iowa	333012	Hybrid007	PHP02 x DK3IIH6	WISN14/31513	Kelly - 2	High	Rep1	58	58	.	.	.	.	.	.	4	.	5	.	5	5	115	.	108	.	110	108	211	.	211	.	205	207	28	24	29	23	29	30	57	49	55	47	55	57	87	80	85	77
Iowa	334042	Hybrid007	PHP02 x DK3IIH6	WISN14/31513	Kelly - 2	High	Rep2	58	58	.	.	.	.	.	.	6	5	5	6	5	5	129	120	133	116	118	118	247	214	230	234	220	222	30	29	31	32	26	31	55	52	59	59	49	56	90	84	90	90
Iowa	335024	Hybrid007	PHP02 x DK3IIH6	WISN14/31513	Kelly - 2	Low	Rep1	57	57	.	.	.	.	.	.	4	5	4	5	4	5	95	110	105	110	100	114	180	213	203	213	208	216	.	.	.	.	.	.	44	45	43	42	45	44	68	75	65	65
Iowa	336002	Hybrid007	PHP02 x DK3IIH6	WISN14/31513	Kelly - 2	Low	Rep2	57	57	.	.	.	.	.	.	5	4	4	5	4	5	119	115	135	105	112	92	206	205	203	215	193	202	.	.	.	.	.	.	45	41	45	42	47	41	70	69	73	66
Minnesota	101020	Hybrid008	PHP02 x LH145	WISN14/31515	St Paul - 1	High	Rep1	74	75	12	12	10	13	12	12	6	6	7	6	6	6	127	142	129	145	127	137	257	260	268	264	262	261	.	.	.	.	.	.	.	.	.	.	.	.	25	25	23	19
Minnesota	102049	Hybrid008	PHP02 x LH145	WISN14/31515	St Paul - 1	High	Rep2	75	75	13	12	13	12	13	12	7	6	6	6	6	6	120	140	127	114	140	121	260	260	250	241	254	252	.	.	.	.	.	.	.	.	.	.	.	.	26	25	25	21
Minnesota	103036	Hybrid008	PHP02 x LH145	WISN14/31515	St Paul - 1	Low	Rep1	75	77	14	12	12	13	13	13	5	6	6	6	6	6	120	100	105	120	110	110	222	218	222	227	219	219	.	.	.	.	.	.	.	.	.	.	.	.	22	19	17	20
Minnesota	104029	Hybrid008	PHP02 x LH145	WISN14/31515	St Paul - 1	Low	Rep2	75	75	13	12	12	12	12	12	6	7	6	6	7	6	114	101	107	106	101	105	227	235	230	224	234	225	.	.	.	.	.	.	.	.	.	.	.	.	23	23	23	20
Minnesota	105002	Hybrid008	PHP02 x LH145	WISN14/31515	St Paul - 2	High	Rep1	64	64	12	12	11	11	13	12	5	5	6	5	5	6	139	134	116	144	116	145	249	254	247	262	245	260	.	.	.	.	.	.	29	27	23	26	26	28	55	53	55	47
Minnesota	106010	Hybrid008	PHP02 x LH145	WISN14/31515	St Paul - 2	High	Rep2	68	68	13	12	.	.	12	13	6	7	.	.	6	6	142	122	.	.	140	138	253	258	.	.	243	246	.	.	.	.	.	.	28	28	28	27	27	28	51	50	45	50
Minnesota	107007	Hybrid008	PHP02 x LH145	WISN14/31515	St Paul - 2	Low	Rep1	68	68	11	12	12	12	14	13	6	4	6	6	5	6	100	107	103	104	130	125	219	208	224	236	224	233	.	.	.	.	.	.	24	25	23	27	28	26	50	52	53	47
Minnesota	108047	Hybrid008	PHP02 x LH145	WISN14/31515	St Paul - 2	Low	Rep2	73	75	.	13	13	12	12	12	.	7	6	6	6	5	91	120	123	121	114	128	.	227	230	240	235	245	.	.	.	.	.	.	26	25	27	25	25	26	52	50	49	51
Minnesota	109044	Hybrid008	PHP02 x LH145	WISN14/31515	Waseca	High	Rep1	61	61	.	.	.	.	.	.	.	.	.	.	.	.	102	101	89	100	98	110	206	213	203	200	203	214	.	.	.	.	.	.	.	.	.	.	.	.	.	.	.	.
Minnesota	110035	Hybrid008	PHP02 x LH145	WISN14/31515	Waseca	High	Rep2	59	62	.	.	.	.	.	.	.	.	.	.	.	.	95	90	95	65	92	104	199	192	199	189	187	191	.	.	.	.	.	.	.	.	.	.	.	.	.	.	.	.
Minnesota	111010	Hybrid008	PHP02 x LH145	WISN14/31515	Waseca	Low	Rep1	59	62	.	.	.	.	.	.	.	.	.	.	.	.	97	95	110	110	95	113	205	200	211	201	200	205	.	.	.	.	.	.	.	.	.	.	.	.	.	.	.	.
Minnesota	112037	Hybrid008	PHP02 x LH145	WISN14/31515	Waseca	Low	Rep2	61	63	.	.	.	.	.	.	.	.	.	.	.	.	89	99	101	86	103	90	198	192	206	195	195	200	.	.	.	.	.	.	.	.	.	.	.	.	.	.	.	.
Wisconsin	217049	Hybrid008	PHP02 x LH145	WISN14/31515	Arlington	High	Rep1	60	61	.	.	.	.	.	.	.	.	.	.	.	.	130	155	130	125	125	.	250	255	245	240	250	.	.	.	.	.	.	.	.	.	.	.	.	.	.	.	.	.
Wisconsin	218044	Hybrid008	PHP02 x LH145	WISN14/31515	Arlington	High	Rep2	60	61	.	.	.	.	.	.	.	.	.	.	.	.	105	120	140	115	90	.	220	235	240	225	225	.	.	.	.	.	.	.	.	.	.	.	.	.	.	.	.	.
Wisconsin	219007	Hybrid008	PHP02 x LH145	WISN14/31515	Arlington	Low	Rep1	.	.	.	.	.	.	.	.	.	.	.	.	.	.	95	115	110	110	100	.	205	225	225	220	220	.	.	.	.	.	.	.	.	.	.	.	.	.	.	.	.	.
Wisconsin	220039	Hybrid008	PHP02 x LH145	WISN14/31515	Arlington	Low	Rep2	.	.	.	.	.	.	.	.	.	.	.	.	.	.	95	85	105	85	110	.	210	200	215	210	200	.	.	.	.	.	.	.	.	.	.	.	.	.	.	.	.	.
Iowa	321008	Hybrid008	PHP02 x LH145	WISN14/31515	Curtiss - 1	High	Rep1	60	60	11	.	.	12	12	12	5	.	.	6	6	6	92	.	.	97	102	105	229	.	.	231	238	229	.	.	.	.	.	.	.	.	.	.	.	.	72	77	76.5	75
Iowa	322033	Hybrid008	PHP02 x LH145	WISN14/31515	Curtiss - 1	High	Rep2	60	60	.	.	.	12	13	.	.	.	.	6	6	.	.	.	.	106	117	.	.	.	.	235	245	.	.	.	.	.	.	.	.	.	.	.	.	.	83	76	77	82
Iowa	323036	Hybrid008	PHP02 x LH145	WISN14/31515	Curtiss - 1	Low	Rep1	59	59	13	.	12	12	11	13	6	.	6	6	7	6	103	.	93	98	77	102	231	.	215	218	220	227	.	.	.	.	.	.	.	.	.	.	.	.	55	72	82	74
Iowa	324022	Hybrid008	PHP02 x LH145	WISN14/31515	Curtiss - 1	Low	Rep2	59	60	11	11	.	12	12	12	5	6	.	6	5	6	80	95	.	86	97	94	202	213	.	197	217	216	.	.	.	.	.	.	.	.	.	.	.	.	83	80	80	76
Iowa	325016	Hybrid008	PHP02 x LH145	WISN14/31515	Curtiss - 2	High	Rep1	54	53	13	11	12	13	12	12	5	.	6	6	6	6	123	102	138	132	115	116	237	.	242	246	246	251	35	31	34	37	40	35	71	75	64	71	77	78	114	118	110	116
Iowa	326035	Hybrid008	PHP02 x LH145	WISN14/31515	Curtiss - 2	High	Rep2	53	53	11	11	12	11	12	12	6	6	5	6	6	6	107	93	120	100	120	128	251	244	243	241	263	256	35	35	37	35	35	34	77	80	76	73	77	75	130	130	126	125
Iowa	327013	Hybrid008	PHP02 x LH145	WISN14/31515	Curtiss - 2	Low	Rep1	53	53	12	12	.	12	12	12	4	6	5	6	.	5	105	88	112	93	110	87	191	211	212	219	.	215	36	37	31	35	19	39	77	79	71	73	46	78	114	115	111	109
Iowa	328047	Hybrid008	PHP02 x LH145	WISN14/31515	Curtiss - 2	Low	Rep2	55	55	12	11	.	12	12	11	7	6	.	6	5	6	95	94	109	100	115	59	211	210	.	216	218	195	34	30	15	30	21	39	73	63	41	59	50	81	109	98	71	94
Iowa	329003	Hybrid008	PHP02 x LH145	WISN14/31515	Kelly - 1	High	Rep1	55	55	.	.	.	.	.	.	6	6	6	6	6	6	112	107	104	120	122	128	231	230	225	248	247	249	.	.	.	.	.	.	56	56	61	62	50	56	84	89	93	92
Iowa	330009	Hybrid008	PHP02 x LH145	WISN14/31515	Kelly - 1	High	Rep2	55	54	.	.	.	.	.	.	6	6	5	6	7	6	120	141	131	115	104	124	261	252	248	261	258	254	.	.	.	.	.	.	52	53	56	57	61	57	83	83	87	87
Iowa	331004	Hybrid008	PHP02 x LH145	WISN14/31515	Kelly - 1	Low	Rep1	56	55	.	.	.	.	.	.	6	6	5	6	6	6	100	87	109	90	79	113	216	214	204	211	202	220	31	29	29	32	33	31	56	51	50	61	63	57	79	69	74	85
Iowa	332032	Hybrid008	PHP02 x LH145	WISN14/31515	Kelly - 1	Low	Rep2	58	58	.	.	.	.	.	.	6	5	6	.	6	6	111	111	109	.	98	100	222	218	219	.	210	219	33	31	29	35	33	33	62	60	53	61	61	62	98	93	87	92
Iowa	333008	Hybrid008	PHP02 x LH145	WISN14/31515	Kelly - 2	High	Rep1	55	55	.	.	.	.	.	.	7	6	6	7	7	5	118	107	119	122	117	121	238	233	250	237	248	225	36	35	38	35	34	31	67	64	69	68	65	60	101	99	105	101
Iowa	334017	Hybrid008	PHP02 x LH145	WISN14/31515	Kelly - 2	High	Rep2	55	55	.	.	.	.	.	.	6	6	6	7	6	5	125	125	125	111	130	144	251	242	226	238	242	229	33	36	34	33	33	29	62	65	66	65	67	60	96	105	105	104
Iowa	335003	Hybrid008	PHP02 x LH145	WISN14/31515	Kelly - 2	Low	Rep1	55	55	.	.	.	.	.	.	6	6	6	6	5	5	95	97	80	120	118	121	203	211	198	237	221	228	.	.	.	.	.	.	55	40	56	49	47	43	83	63	87	80
Iowa	336035	Hybrid008	PHP02 x LH145	WISN14/31515	Kelly - 2	Low	Rep2	56	55	.	.	.	.	.	.	5	6	5	5	5	6	101	95	110	105	116	100	214	225	222	214	222	219	.	.	.	.	.	.	49	50	46	49	49	49	79	81	73	75
Minnesota	101025	Hybrid009	PHP02 x LH198	WISN14/31517	St Paul - 1	High	Rep1	77	78	13	14	14	14	13	12	5	6	5	5	6	6	145	150	161	157	147	145	271	270	272	269	270	273	.	.	.	.	.	.	.	.	.	.	.	.	24	23	23	23
Minnesota	102035	Hybrid009	PHP02 x LH198	WISN14/31517	St Paul - 1	High	Rep2	77	77	13	13	.	13	14	13	6	6	.	6	6	5	131	151	.	140	153	158	253	273	.	263	281	264	.	.	.	.	.	.	.	.	.	.	.	.	26	25	27	22
Minnesota	103029	Hybrid009	PHP02 x LH198	WISN14/31517	St Paul - 1	Low	Rep1	76	76	14	13	14	13	14	12	6	6	.	6	6	6	123	110	136	125	139	114	237	234	.	246	241	236	.	.	.	.	.	.	.	.	.	.	.	.	23	23	19	22
Minnesota	104009	Hybrid009	PHP02 x LH198	WISN14/31517	St Paul - 1	Low	Rep2	76	75	13	14	14	14	13	14	6	5	5	5	6	6	115	144	136	136	113	125	232	246	255	238	234	221	.	.	.	.	.	.	.	.	.	.	.	.	22	21	25	25
Minnesota	105009	Hybrid009	PHP02 x LH198	WISN14/31517	St Paul - 2	High	Rep1	67	68	13	13	13	13	13	14	5	6	6	6	6	5	142	131	140	145	138	141	254	254	257	262	258	250	.	.	.	.	.	.	24	27	25	18	20	24	46	43	45	43
Minnesota	106001	Hybrid009	PHP02 x LH198	WISN14/31517	St Paul - 2	High	Rep2	67	66	13	13	13	13	13	14	6	6	6	6	6	6	141	135	137	135	138	149	265	259	262	264	260	266	.	.	.	.	.	.	28	28	31	25	28	27	55	54	53	47
Minnesota	107003	Hybrid009	PHP02 x LH198	WISN14/31517	St Paul - 2	Low	Rep1	68	67	14	14	14	13	14	13	6	6	6	6	5	6	125	139	126	124	135	120	241	258	250	250	237	245	.	.	.	.	.	.	23	24	25	22	23	25	44	49	47	50
Minnesota	108036	Hybrid009	PHP02 x LH198	WISN14/31517	St Paul - 2	Low	Rep2	68	68	13	13	13	13	13	14	6	6	6	6	6	6	120	115	131	126	133	131	231	235	256	250	258	256	.	.	.	.	.	.	14	28	26	24	25	26	28	49	46	49
Minnesota	109011	Hybrid009	PHP02 x LH198	WISN14/31517	Waseca	High	Rep1	62	63	.	.	.	.	.	.	.	.	.	.	.	.	136	127	128	100	115	95	237	226	233	211	224	211	.	.	.	.	.	.	.	.	.	.	.	.	.	.	.	.
Minnesota	110008	Hybrid009	PHP02 x LH198	WISN14/31517	Waseca	High	Rep2	60	62	.	.	.	.	.	.	.	.	.	.	.	.	104	110	113	102	104	119	220	234	235	220	218	220	.	.	.	.	.	.	.	.	.	.	.	.	.	.	.	.
Minnesota	111007	Hybrid009	PHP02 x LH198	WISN14/31517	Waseca	Low	Rep1	61	64	.	.	.	.	.	.	.	.	.	.	.	.	113	104	113	104	105	112	227	212	222	215	220	224	.	.	.	.	.	.	.	.	.	.	.	.	.	.	.	.
Minnesota	112031	Hybrid009	PHP02 x LH198	WISN14/31517	Waseca	Low	Rep2	62	63	.	.	.	.	.	.	.	.	.	.	.	.	114	107	110	112	105	112	216	225	228	232	220	211	.	.	.	.	.	.	.	.	.	.	.	.	.	.	.	.
Wisconsin	217030	Hybrid009	PHP02 x LH198	WISN14/31517	Arlington	High	Rep1	60	61	.	.	.	.	.	.	.	.	.	.	.	.	145	140	130	150	140	.	260	250	250	260	255	.	.	.	.	.	.	.	.	.	.	.	.	.	.	.	.	.
Wisconsin	218010	Hybrid009	PHP02 x LH198	WISN14/31517	Arlington	High	Rep2	62	64	.	.	.	.	.	.	.	.	.	.	.	.	125	160	130	140	140	.	245	260	250	265	260	.	.	.	.	.	.	.	.	.	.	.	.	.	.	.	.	.
Wisconsin	219033	Hybrid009	PHP02 x LH198	WISN14/31517	Arlington	Low	Rep1	.	.	.	.	.	.	.	.	.	.	.	.	.	.	115	115	125	135	80	.	230	220	230	230	215	.	.	.	.	.	.	.	.	.	.	.	.	.	.	.	.	.
Wisconsin	220023	Hybrid009	PHP02 x LH198	WISN14/31517	Arlington	Low	Rep2	.	.	.	.	.	.	.	.	.	.	.	.	.	.	130	120	120	115	90	.	230	220	230	230	220	.	.	.	.	.	.	.	.	.	.	.	.	.	.	.	.	.
Iowa	321002	Hybrid009	PHP02 x LH198	WISN14/31517	Curtiss - 1	High	Rep1	63	63	12	13	13	14	12	14	4	5	6	5	7	5	99	136	131	122	102	142	239	257	263	240	246	258	.	.	.	.	.	.	.	.	.	.	.	.	74	70.5	69.5	80
Iowa	322006	Hybrid009	PHP02 x LH198	WISN14/31517	Curtiss - 1	High	Rep2	62	62	13	13	13	13	13	12	5	6	6	6	6	6	126	120	120	123	121	109	245	251	247	255	248	246	.	.	.	.	.	.	.	.	.	.	.	.	70	73	76	74
Iowa	323028	Hybrid009	PHP02 x LH198	WISN14/31517	Curtiss - 1	Low	Rep1	62	63	14	13	13	14	13	13	5	5	6	5	7	6	116	107	108	120	107	103	227	234	235	236	252	226	.	.	.	.	.	.	.	.	.	.	.	.	71	62	66	50
Iowa	324004	Hybrid009	PHP02 x LH198	WISN14/31517	Curtiss - 1	Low	Rep2	62	62	.	14	13	13	14	13	5	5	6	6	5	6	118	109	107	105	99	117	.	228	228	232	220	246	.	.	.	.	.	.	.	.	.	.	.	.	73	76	74	79
Iowa	325044	Hybrid009	PHP02 x LH198	WISN14/31517	Curtiss - 2	High	Rep1	57	57	13	13	13	13	12	13	6	5	6	5	5	5	115	122	120	122	97	123	235	230	232	224	225	.	.	.	.	.	.	.	.	.	.	.	.	.	.	.	.	.
Iowa	326048	Hybrid009	PHP02 x LH198	WISN14/31517	Curtiss - 2	High	Rep2	57	57	13	12	12	12	13	13	5	6	6	6	5	5	146	113	108	108	145	135	257	245	240	244	251	245	34	39	36	37	32	37	73	78	75	76	65	76	113	125	122	120
Iowa	327021	Hybrid009	PHP02 x LH198	WISN14/31517	Curtiss - 2	Low	Rep1	55	56	13	13	13	12	.	12	5	6	5	5	6	6	104	114	105	107	105	95	207	218	206	213	226	221	39	35	35	12	25	36	76	70	70	37	53	71	111	104	106	67
Iowa	328001	Hybrid009	PHP02 x LH198	WISN14/31517	Curtiss - 2	Low	Rep2	55	55	13	13	.	13	13	.	5	5	5	5	5	7	113	111	115	110	121	90	227	216	224	216	221	240	36	34	38	39	18	35	66	68	68	78	47	66	102	103	104	111
Iowa	329026	Hybrid009	PHP02 x LH198	WISN14/31517	Kelly - 1	High	Rep1	57	57	.	.	.	.	.	.	5	4	5	5	5	5	134	156	139	146	152	155	257	260	260	266	265	260	.	.	.	.	.	.	48	50	53	49	59	51	80	81	83	80
Iowa	330043	Hybrid009	PHP02 x LH198	WISN14/31517	Kelly - 1	High	Rep2	58	57	.	.	.	.	.	.	5	6	6	5	5	6	134	105	108	122	140	115	259	255	249	270	259	255	.	.	.	.	.	.	49	49	61	54	56	58	77	75	85	84
Iowa	331021	Hybrid009	PHP02 x LH198	WISN14/31517	Kelly - 1	Low	Rep1	58	56	.	.	.	.	.	.	6	5	6	7	6	6	109	123	113	111	117	122	218	218	225	235	234	238	32	29	28	33	33	31	58	55	52	61	59	59	88	84	83	92
Iowa	332004	Hybrid009	PHP02 x LH198	WISN14/31517	Kelly - 1	Low	Rep2	59	57	.	.	.	.	.	.	6	6	6	6	6	6	114	119	122	118	115	112	235	238	242	237	235	233	27	29	27	29	31	28	50	51	51	51	53	48	81	82	84	85
Iowa	333026	Hybrid009	PHP02 x LH198	WISN14/31517	Kelly - 2	High	Rep1	59	58	.	.	.	.	.	.	6	6	5	5	6	4	128	133	129	132	105	143	262	259	255	243	225	254	26	30	31	32	25	28	54	58	55	56	47	54	89	91	86	86
Iowa	334001	Hybrid009	PHP02 x LH198	WISN14/31517	Kelly - 2	High	Rep2	59	58	.	.	.	.	.	.	6	6	5	.	.	.	122	133	140	.	.	.	242	256	254	.	.	.	32	31	32	.	.	.	59	55	54	.	.	.	90	89	90	.
Iowa	335010	Hybrid009	PHP02 x LH198	WISN14/31517	Kelly - 2	Low	Rep1	57	57	.	.	.	.	.	.	4	5	5	5	5	5	137	115	115	137	119	141	233	228	228	244	238	251	.	.	.	.	.	.	49	53	51	49	44	46	77	81	81	73
Iowa	336049	Hybrid009	PHP02 x LH198	WISN14/31517	Kelly - 2	Low	Rep2	58	57	.	.	.	.	.	.	5	5	5	5	5	5	107	121	114	116	112	117	221	226	225	230	225	225	.	.	.	.	.	.	44	47	47	50	44	46	66	76	75	80
Minnesota	101041	Hybrid010	PHB47 x PHP02	WISN14/31520	St Paul - 1	High	Rep1	75	75	11	11	12	12	12	12	7	8	6	6	6	6	120	111	133	136	130	137	261	243	263	260	251	267	.	.	.	.	.	.	.	.	.	.	.	.	27	19	24	26
Minnesota	102007	Hybrid010	PHB47 x PHP02	WISN14/31520	St Paul - 1	High	Rep2	75	75	12	12	12	12	12	11	6	6	7	6	7	6	147	141	138	136	142	146	271	265	276	259	260	265	.	.	.	.	.	.	.	.	.	.	.	.	27	28	28	17
Minnesota	103010	Hybrid010	PHB47 x PHP02	WISN14/31520	St Paul - 1	Low	Rep1	76	76	12	11	12	12	11	11	6	7	7	6	7	7	105	87	100	100	90	90	221	220	227	221	230	220	.	.	.	.	.	.	.	.	.	.	.	.	22	22	23	24
Minnesota	104043	Hybrid010	PHB47 x PHP02	WISN14/31520	St Paul - 1	Low	Rep2	76	75	12	12	12	12	.	12	7	.	7	7	.	7	110	108	112	111	111	.	246	.	235	230	245	.	.	.	.	.	.	.	.	.	.	.	.	.	19	25	23	25
Minnesota	105040	Hybrid010	PHB47 x PHP02	WISN14/31520	St Paul - 2	High	Rep1	69	69	12	11	12	11	11	12	7	7	6	7	6	7	127	102	125	108	102	127	241	239	251	247	210	255	.	.	.	.	.	.	27	27	25	16	13	23	50	50	46	36
Minnesota	106048	Hybrid010	PHB47 x PHP02	WISN14/31520	St Paul - 2	High	Rep2	67	66	12	12	11	11	12	12	6	6	7	5	6	.	135	114	117	135	142	.	256	254	242	248	.	.	.	.	.	.	.	.	29	25	27	32	26	26	55	48	50	56
Minnesota	107047	Hybrid010	PHB47 x PHP02	WISN14/31520	St Paul - 2	Low	Rep1	75	74	12	12	13	12	12	12	7	6	6	7	6	8	98	117	117	111	110	118	228	227	240	241	231	256	.	.	.	.	.	.	25	28	29	24	24	26	48	51	49	47
Minnesota	108005	Hybrid010	PHB47 x PHP02	WISN14/31520	St Paul - 2	Low	Rep2	72	75	12	12	12	12	12	12	7	6	7	7	6	7	110	125	121	104	106	109	228	244	252	233	227	225	.	.	.	.	.	.	30	25	29	28	25	28	46	49	47	51
Minnesota	109047	Hybrid010	PHB47 x PHP02	WISN14/31520	Waseca	High	Rep1	60	62	.	.	.	.	.	.	.	.	.	.	.	.	86	92	100	80	92	96	205	213	215	225	212	206	.	.	.	.	.	.	.	.	.	.	.	.	.	.	.	.
Minnesota	110018	Hybrid010	PHB47 x PHP02	WISN14/31520	Waseca	High	Rep2	61	62	.	.	.	.	.	.	.	.	.	.	.	.	108	97	101	95	105	106	222	219	218	232	232	230	.	.	.	.	.	.	.	.	.	.	.	.	.	.	.	.
Minnesota	111021	Hybrid010	PHB47 x PHP02	WISN14/31520	Waseca	Low	Rep1	64	67	.	.	.	.	.	.	.	.	.	.	.	.	83	93	91	81	86	90	147	203	206	211	215	217	.	.	.	.	.	.	.	.	.	.	.	.	.	.	.	.
Minnesota	112044	Hybrid010	PHB47 x PHP02	WISN14/31520	Waseca	Low	Rep2	61	62	.	.	.	.	.	.	.	.	.	.	.	.	113	121	94	77	108	95	234	231	203	202	218	210	.	.	.	.	.	.	.	.	.	.	.	.	.	.	.	.
Wisconsin	217023	Hybrid010	PHB47 x PHP02	WISN14/31520	Arlington	High	Rep1	61	62	.	.	.	.	.	.	.	.	.	.	.	.	130	130	125	95	120	.	250	255	245	260	245	.	.	.	.	.	.	.	.	.	.	.	.	.	.	.	.	.
Wisconsin	218034	Hybrid010	PHB47 x PHP02	WISN14/31520	Arlington	High	Rep2	60	61	.	.	.	.	.	.	.	.	.	.	.	.	115	120	130	130	110	.	240	240	250	250	240	.	.	.	.	.	.	.	.	.	.	.	.	.	.	.	.	.
Wisconsin	219015	Hybrid010	PHB47 x PHP02	WISN14/31520	Arlington	Low	Rep1	.	.	.	.	.	.	.	.	.	.	.	.	.	.	105	110	95	100	105	.	225	230	225	230	220	.	.	.	.	.	.	.	.	.	.	.	.	.	.	.	.	.
Wisconsin	220033	Hybrid010	PHB47 x PHP02	WISN14/31520	Arlington	Low	Rep2	.	.	.	.	.	.	.	.	.	.	.	.	.	.	110	110	115	110	115	.	230	220	235	220	230	.	.	.	.	.	.	.	.	.	.	.	.	.	.	.	.	.
Iowa	321034	Hybrid010	PHB47 x PHP02	WISN14/31520	Curtiss - 1	High	Rep1	61	61	12	12	11	12	11	.	6	7	7	.	7	.	119	99	92	115	101	.	242	250	239	.	246	242	.	.	.	.	.	.	.	.	.	.	.	.	77	74	84	78
Iowa	322022	Hybrid010	PHB47 x PHP02	WISN14/31520	Curtiss - 1	High	Rep2	61	60	11	11	12	11	12	13	6	7	6	7	6	6	97	100	123	102	122	132	233	245	232	246	250	246	.	.	.	.	.	.	.	.	.	.	.	.	72	73	63	75
Iowa	323048	Hybrid010	PHB47 x PHP02	WISN14/31520	Curtiss - 1	Low	Rep1	61	60	12	12	12	12	11	12	6	6	6	6	6	.	100	100	99	100	88	103	229	223	228	220	213	.	.	.	.	.	.	.	.	.	.	.	.	.	70	68	76	78
Iowa	324028	Hybrid010	PHB47 x PHP02	WISN14/31520	Curtiss - 1	Low	Rep2	61	60	11	12	12	11	11	11	6	5	5	7	6	6	104	105	123	103	98	82	234	228	231	238	231	219	.	.	.	.	.	.	.	.	.	.	.	.	64	78	71	77
Iowa	325010	Hybrid010	PHB47 x PHP02	WISN14/31520	Curtiss - 2	High	Rep1	55	55	11	11	11	11	11	11	6	7	6	6	7	7	119	114	110	122	102	107	238	245	250	238	249	253	19	31	32	18	37	37	49	66	66	48	73	72	87	107	107	92
Iowa	326036	Hybrid010	PHB47 x PHP02	WISN14/31520	Curtiss - 2	High	Rep2	54	54	11	11	11	11	11	11	7	6	7	6	6	6	108	115	110	110	105	121	264	258	265	251	242	252	18	38	39	37	37	29	28	77	77	78	73	61	118	120	118	119
Iowa	327045	Hybrid010	PHB47 x PHP02	WISN14/31520	Curtiss - 2	Low	Rep1	55	55	11	11	11	11	.	.	7	8	7	6	.	.	87	84	88	101	.	.	223	228	225	221	.	.	34	38	31	12	43	.	70	72	61	32	78	.	101	109	97	115
Iowa	328022	Hybrid010	PHB47 x PHP02	WISN14/31520	Curtiss - 2	Low	Rep2	55	54	11	12	.	12	11	.	6	6	6	6	7	7	82	105	93	107	86	92	210	225	215	214	225	225	39	33	19	38	38	20	69	64	49	72	75	50	103	104	85	111
Iowa	329040	Hybrid010	PHB47 x PHP02	WISN14/31520	Kelly - 1	High	Rep1	55	54	.	.	.	.	.	.	7	6	.	6	.	6	112	116	.	110	.	116	259	247	243	238	.	246	.	.	.	.	.	.	61	61	60	65	46	60	90	88	87	97
Iowa	330025	Hybrid010	PHB47 x PHP02	WISN14/31520	Kelly - 1	High	Rep2	56	55	.	.	.	.	.	.	6	5	5	5	.	.	120	123	117	106	.	.	245	238	242	242	231	.	.	.	.	.	.	.	57	49	51	57	58	.	87	76	77	79
Iowa	331007	Hybrid010	PHB47 x PHP02	WISN14/31520	Kelly - 1	Low	Rep1	58	56	.	.	.	.	.	.	6	5	6	6	5	5	101	76	116	114	102	105	224	190	228	223	208	211	30	28	28	27	26	25	51	49	48	47	44	43	82	72	71	74
Iowa	332002	Hybrid010	PHB47 x PHP02	WISN14/31520	Kelly - 1	Low	Rep2	57	55	.	.	.	.	.	.	7	6	6	6	6	6	108	100	133	117	118	115	243	217	253	247	238	236	31	30	32	30	27	28	57	52	57	56	51	48	89	80	92	88
Iowa	333020	Hybrid010	PHB47 x PHP02	WISN14/31520	Kelly - 2	High	Rep1	59	58	.	.	.	.	.	.	6	6	6	5	.	5	116	109	135	128	.	130	243	238	256	236	239	233	28	28	25	27	29	26	46	46	41	44	50	44	74	76	68	74
Iowa	334007	Hybrid010	PHB47 x PHP02	WISN14/31520	Kelly - 2	High	Rep2	57	56	.	.	.	.	.	.	6	6	6	6	6	5	108	105	125	138	131	126	244	246	245	251	250	232	30	35	34	28	27	28	57	63	58	53	53	56	97	99	96	85
Iowa	335044	Hybrid010	PHB47 x PHP02	WISN14/31520	Kelly - 2	Low	Rep1	56	56	.	.	.	.	.	.	6	5	6	5	6	5	95	80	80	103	96	99	213	203	202	213	215	201	.	.	.	.	.	.	50	45	46	40	51	48	75	68	73	66
Iowa	336008	Hybrid010	PHB47 x PHP02	WISN14/31520	Kelly - 2	Low	Rep2	56	55	.	.	.	.	.	.	5	6	6	5	7	7	118	115	110	116	91	91	225	244	237	232	242	238	.	.	.	.	.	.	46	45	52	37	53	54	74	74	80	65
Minnesota	101030	Hybrid011	PHN46 x PHK76	WISN14/31523	St Paul - 1	High	Rep1	78	76	12	12	12	12	13	13	6	6	6	6	5	5	114	147	114	119	145	136	238	261	239	247	251	245	.	.	.	.	.	.	.	.	.	.	.	.	24	24	26	18
Minnesota	102008	Hybrid011	PHN46 x PHK76	WISN14/31523	St Paul - 1	High	Rep2	78	75	13	14	12	.	13	13	6	6	6	.	5	6	146	140	132	.	143	131	263	249	248	.	246	251	.	.	.	.	.	.	.	.	.	.	.	.	22	25	21	19
Minnesota	103004	Hybrid011	PHN46 x PHK76	WISN14/31523	St Paul - 1	Low	Rep1	75	77	13	13	13	13	13	13	6	.	5	6	5	6	107	118	112	117	116	123	210	.	211	234	222	238	.	.	.	.	.	.	.	.	.	.	.	.	18	23	18	23
Minnesota	104031	Hybrid011	PHN46 x PHK76	WISN14/31523	St Paul - 1	Low	Rep2	78	76	13	13	13	13	13	13	6	5	6	.	5	5	105	110	109	115	111	106	211	211	226	.	209	207	.	.	.	.	.	.	.	.	.	.	.	.	22	21	23	20
Minnesota	105048	Hybrid011	PHN46 x PHK76	WISN14/31523	St Paul - 2	High	Rep1	66	65	13	13	13	13	12	13	5	5	6	5	5	6	135	136	133	130	135	136	251	241	245	220	240	255	.	.	.	.	.	.	25	24	28	24	26	24	48	44	52	45
Minnesota	106044	Hybrid011	PHN46 x PHK76	WISN14/31523	St Paul - 2	High	Rep2	67	66	12	12	12	12	12	12	5	6	6	6	5	6	110	124	122	113	121	116	223	241	249	240	231	247	.	.	.	.	.	.	23	23	25	25	26	26	44	45	47	48
Minnesota	107028	Hybrid011	PHN46 x PHK76	WISN14/31523	St Paul - 2	Low	Rep1	69	66	12	13	12	13	14	13	5	6	6	6	.	5	119	106	108	115	120	109	229	234	238	234	.	221	.	.	.	.	.	.	18	23	16	24	25	21	45	46	48	43
Minnesota	108021	Hybrid011	PHN46 x PHK76	WISN14/31523	St Paul - 2	Low	Rep2	74	74	12	13	13	12	12	13	6	6	5	6	6	5	97	121	121	113	105	115	201	231	218	222	225	222	.	.	.	.	.	.	24	26	24	26	23	23	44	47	40	41
Minnesota	109026	Hybrid011	PHN46 x PHK76	WISN14/31523	Waseca	High	Rep1	60	63	.	.	.	.	.	.	.	.	.	.	.	.	115	124	108	110	111	131	232	224	257	210	218	224	.	.	.	.	.	.	.	.	.	.	.	.	.	.	.	.
Minnesota	110011	Hybrid011	PHN46 x PHK76	WISN14/31523	Waseca	High	Rep2	61	62	.	.	.	.	.	.	.	.	.	.	.	.	106	120	103	96	97	110	213	214	204	210	188	210	.	.	.	.	.	.	.	.	.	.	.	.	.	.	.	.
Minnesota	111005	Hybrid011	PHN46 x PHK76	WISN14/31523	Waseca	Low	Rep1	59	60	.	.	.	.	.	.	.	.	.	.	.	.	110	112	110	93	109	100	204	202	204	190	200	209	.	.	.	.	.	.	.	.	.	.	.	.	.	.	.	.
Minnesota	112005	Hybrid011	PHN46 x PHK76	WISN14/31523	Waseca	Low	Rep2	58	58	.	.	.	.	.	.	.	.	.	.	.	.	92	105	99	98	105	97	212	197	204	205	195	.	.	.	.	.	.	.	.	.	.	.	.	.	.	.	.	.
Wisconsin	217039	Hybrid011	PHN46 x PHK76	WISN14/31523	Arlington	High	Rep1	60	61	.	.	.	.	.	.	.	.	.	.	.	.	125	115	115	120	125	.	230	230	225	235	235	.	.	.	.	.	.	.	.	.	.	.	.	.	.	.	.	.
Wisconsin	218030	Hybrid011	PHN46 x PHK76	WISN14/31523	Arlington	High	Rep2	60	61	.	.	.	.	.	.	.	.	.	.	.	.	110	115	115	130	120	.	220	230	225	235	235	.	.	.	.	.	.	.	.	.	.	.	.	.	.	.	.	.
Wisconsin	219037	Hybrid011	PHN46 x PHK76	WISN14/31523	Arlington	Low	Rep1	.	.	.	.	.	.	.	.	.	.	.	.	.	.	95	100	100	95	100	.	200	220	205	200	205	.	.	.	.	.	.	.	.	.	.	.	.	.	.	.	.	.
Wisconsin	220013	Hybrid011	PHN46 x PHK76	WISN14/31523	Arlington	Low	Rep2	.	.	.	.	.	.	.	.	.	.	.	.	.	.	100	100	120	100	100	.	210	205	225	210	205	.	.	.	.	.	.	.	.	.	.	.	.	.	.	.	.	.
Iowa	321045	Hybrid011	PHN46 x PHK76	WISN14/31523	Curtiss - 1	High	Rep1	63	61	13	13	13	13	13	.	5	6	.	.	6	.	125	129	129	125	122	.	236	245	.	.	230	.	.	.	.	.	.	.	.	.	.	.	.	.	66	62	64	63
Iowa	322007	Hybrid011	PHN46 x PHK76	WISN14/31523	Curtiss - 1	High	Rep2	63	62	13	13	13	13	13	13	5	.	5	5	5	5	115	128	131	127	124	130	241	.	239	239	224	244	.	.	.	.	.	.	.	.	.	.	.	.	68	67	67	69
Iowa	323003	Hybrid011	PHN46 x PHK76	WISN14/31523	Curtiss - 1	Low	Rep1	65	62	14	12	11	13	13	.	6	5	5	5	5	5	102	88	106	105	105	101	216	217	215	211	208	.	.	.	.	.	.	.	.	.	.	.	.	.	61	32	36	62
Iowa	324046	Hybrid011	PHN46 x PHK76	WISN14/31523	Curtiss - 1	Low	Rep2	63	60	.	13	13	.	13	13	6	6	5	5	5	5	103	103	114	110	109	106	223	224	215	217	214	213	.	.	.	.	.	.	.	.	.	.	.	.	69	68	66	70
Iowa	325028	Hybrid011	PHN46 x PHK76	WISN14/31523	Curtiss - 2	High	Rep1	57	55	13	12	13	13	12	12	5	6	5	5	6	5	138	108	129	122	108	110	237	228	234	220	229	222	24	34	37	38	36	38	48	68	67	72	68	71	81	102	103	109
Iowa	326032	Hybrid011	PHN46 x PHK76	WISN14/31523	Curtiss - 2	High	Rep2	56	55	12	12	12	12	11	12	5	5	5	5	5	5	123	124	125	123	99	156	251	236	238	239	229	271	36	35	37	37	38	17	70	69	73	71	72	37	106	106	106	106
Iowa	327017	Hybrid011	PHN46 x PHK76	WISN14/31523	Curtiss - 2	Low	Rep1	57	55	12	13	12	13	.	13	.	5	5	6	5	5	103	90	97	113	108	107	.	197	203	223	202	203	16	33	32	27	35	28	44	65	63	54	69	58	72	90	91	87
Iowa	328013	Hybrid011	PHN46 x PHK76	WISN14/31523	Curtiss - 2	Low	Rep2	57	55	12	13	12	12	.	13	5	5	6	5	.	5	105	119	100	95	.	105	216	215	211	206	.	199	20	29	34	39	38	37	48	55	66	68	68	69	59	89	101	100
Iowa	329037	Hybrid011	PHN46 x PHK76	WISN14/31523	Kelly - 1	High	Rep1	58	56	.	.	.	.	.	.	5	5	5	4	5	4	143	140	122	150	132	139	235	255	246	243	244	235	.	.	.	.	.	.	58	55	51	56	57	54	84	81	73	81
Iowa	330039	Hybrid011	PHN46 x PHK76	WISN14/31523	Kelly - 1	High	Rep2	59	57	.	.	.	.	.	.	5	5	5	4	4	5	114	112	116	137	123	116	236	231	240	227	223	235	.	.	.	.	.	.	36	50	53	55	51	51	59	73	73	77
Iowa	331015	Hybrid011	PHN46 x PHK76	WISN14/31523	Kelly - 1	Low	Rep1	59	55	.	.	.	.	.	.	5	5	5	5	5	5	111	109	113	115	114	112	210	205	213	210	210	206	26	26	25	27	25	27	44	48	48	51	49	47	69	77	72	76
Iowa	332047	Hybrid011	PHN46 x PHK76	WISN14/31523	Kelly - 1	Low	Rep2	59	55	.	.	.	.	.	.	5	.	6	6	6	6	97	.	107	109	106	107	197	.	218	214	215	202	34	.	32	32	29	29	57	.	55	56	54	50	85	.	88	86
Iowa	333009	Hybrid011	PHN46 x PHK76	WISN14/31523	Kelly - 2	High	Rep1	59	59	.	.	.	.	.	.	6	5	5	5	.	5	111	126	132	140	.	138	232	227	229	241	.	237	28	34	32	28	30	30	54	57	52	53	54	52	87	85	87	85
Iowa	334050	Hybrid011	PHN46 x PHK76	WISN14/31523	Kelly - 2	High	Rep2	60	58	.	.	.	.	.	.	4	6	6	5	6	5	101	117	105	109	107	87	220	225	220	214	228	188	19	29	30	32	30	32	35	55	54	56	53	55	56	85	87	87
Iowa	335032	Hybrid011	PHN46 x PHK76	WISN14/31523	Kelly - 2	Low	Rep1	58	57	.	.	.	.	.	.	4	5	5	5	5	5	115	118	120	125	109	114	209	228	226	224	234	225	.	.	.	.	.	.	45	53	42	41	40	46	69	77	66	64
Iowa	336050	Hybrid011	PHN46 x PHK76	WISN14/31523	Kelly - 2	Low	Rep2	58	56	.	.	.	.	.	.	4	4	4	4	5	5	110	115	114	115	98	95	198	209	204	210	210	204	.	.	.	.	.	.	50	45	49	52	42	44	72	65	70	71
Minnesota	101044	Hybrid012	LH185 x PHN46	WISN14/31526	St Paul - 1	High	Rep1	82	79	11	12	.	.	.	.	6	6	.	.	.	.	92	112	.	.	.	.	227	240	.	.	.	.	.	.	.	.	.	.	.	.	.	.	.	.	4	6	8	.
Minnesota	102012	Hybrid012	LH185 x PHN46	WISN14/31526	St Paul - 1	High	Rep2	76	75	12	12	12	12	12	12	7	6	6	6	7	6	127	118	112	105	99	96	267	242	250	230	232	219	.	.	.	.	.	.	.	.	.	.	.	.	16	17	23	26
Minnesota	103047	Hybrid012	LH185 x PHN46	WISN14/31526	St Paul - 1	Low	Rep1	78	76	12	12	12	12	.	.	6	6	6	6	.	.	94	108	101	97	101	.	212	227	216	217	226	.	.	.	.	.	.	.	.	.	.	.	.	.	20	22	24	22
Minnesota	104048	Hybrid012	LH185 x PHN46	WISN14/31526	St Paul - 1	Low	Rep2	80	78	13	12	12	11	13	11	5	6	6	6	6	6	123	110	103	110	104	194	224	226	226	235	226	220	.	.	.	.	.	.	.	.	.	.	.	.	18	23	7	11
Minnesota	105043	Hybrid012	LH185 x PHN46	WISN14/31526	St Paul - 2	High	Rep1	67	67	12	12	12	11	12	12	6	6	6	6	6	6	115	110	105	122	100	110	238	236	225	236	245	229	.	.	.	.	.	.	24	27	19	29	13	21	43	48	35	50
Minnesota	106037	Hybrid012	LH185 x PHN46	WISN14/31526	St Paul - 2	High	Rep2	65	65	11	11	12	12	12	12	7	6	6	6	5	6	101	123	125	117	126	119	246	245	246	245	242	245	.	.	.	.	.	.	27	21	21	20	16	13	51	37	42	42
Minnesota	107014	Hybrid012	LH185 x PHN46	WISN14/31526	St Paul - 2	Low	Rep1	66	66	12	10	12	12	11	12	6	7	5	6	6	6	89	84	105	106	79	86	204	214	209	221	196	223	.	.	.	.	.	.	4	15	15	21	23	13	7	28	29	40
Minnesota	108026	Hybrid012	LH185 x PHN46	WISN14/31526	St Paul - 2	Low	Rep2	69	69	12	12	12	.	.	.	6	6	6	.	.	.	94	102	114	.	.	.	212	226	209	.	.	.	.	.	.	.	.	.	13	25	15	.	.	.	30	45	9	.
Minnesota	109017	Hybrid012	LH185 x PHN46	WISN14/31526	Waseca	High	Rep1	62	63	.	.	.	.	.	.	.	.	.	.	.	.	103	124	104	110	108	115	230	224	230	223	228	234	.	.	.	.	.	.	.	.	.	.	.	.	.	.	.	.
Minnesota	110017	Hybrid012	LH185 x PHN46	WISN14/31526	Waseca	High	Rep2	64	64	.	.	.	.	.	.	.	.	.	.	.	.	95	109	108	98	120	110	221	209	220	217	222	214	.	.	.	.	.	.	.	.	.	.	.	.	.	.	.	.
Minnesota	111034	Hybrid012	LH185 x PHN46	WISN14/31526	Waseca	Low	Rep1	59	61	.	.	.	.	.	.	.	.	.	.	.	.	84	99	90	91	98	91	185	211	199	198	209	195	.	.	.	.	.	.	.	.	.	.	.	.	.	.	.	.
Minnesota	112023	Hybrid012	LH185 x PHN46	WISN14/31526	Waseca	Low	Rep2	61	63	.	.	.	.	.	.	.	.	.	.	.	.	109	92	95	100	94	78	215	192	201	218	203	193	.	.	.	.	.	.	.	.	.	.	.	.	.	.	.	.
Wisconsin	217024	Hybrid012	LH185 x PHN46	WISN14/31526	Arlington	High	Rep1	63	64	.	.	.	.	.	.	.	.	.	.	.	.	90	130	110	120	110	.	230	240	240	240	235	.	.	.	.	.	.	.	.	.	.	.	.	.	.	.	.	.
Wisconsin	218005	Hybrid012	LH185 x PHN46	WISN14/31526	Arlington	High	Rep2	62	64	.	.	.	.	.	.	.	.	.	.	.	.	105	105	115	105	110	.	235	230	230	220	230	.	.	.	.	.	.	.	.	.	.	.	.	.	.	.	.	.
Wisconsin	219009	Hybrid012	LH185 x PHN46	WISN14/31526	Arlington	Low	Rep1	.	.	.	.	.	.	.	.	.	.	.	.	.	.	110	100	100	105	100	.	230	225	220	235	210	.	.	.	.	.	.	.	.	.	.	.	.	.	.	.	.	.
Wisconsin	220019	Hybrid012	LH185 x PHN46	WISN14/31526	Arlington	Low	Rep2	.	.	.	.	.	.	.	.	.	.	.	.	.	.	115	105	100	95	95	.	215	220	220	215	220	.	.	.	.	.	.	.	.	.	.	.	.	.	.	.	.	.
Iowa	321009	Hybrid012	LH185 x PHN46	WISN14/31526	Curtiss - 1	High	Rep1	64	63	12	12	13	12	12	12	6	6	5	6	6	7	99	105	114	103	105	108	235	264	236	242	241	261	.	.	.	.	.	.	.	.	.	.	.	.	66.5	59	69	68
Iowa	322031	Hybrid012	LH185 x PHN46	WISN14/31526	Curtiss - 1	High	Rep2	64	64	.	12	12	12	12	13	.	6	6	6	6	6	.	107	106	120	107	105	.	233	240	247	238	243	.	.	.	.	.	.	.	.	.	.	.	.	55	67	71	59
Iowa	323032	Hybrid012	LH185 x PHN46	WISN14/31526	Curtiss - 1	Low	Rep1	65	63	12	13	12	12	.	13	6	6	.	7	7	5	90	99	92	93	86	95	225	225	.	232	229	210	.	.	.	.	.	.	.	.	.	.	.	.	61	63	60	62
Iowa	324024	Hybrid012	LH185 x PHN46	WISN14/31526	Curtiss - 1	Low	Rep2	64	64	12	11	.	11	.	.	7	7	.	7	.	.	80	90	.	85	.	.	220	230	.	230	.	.	.	.	.	.	.	.	.	.	.	.	.	.	65	56	60	59
Iowa	325033	Hybrid012	LH185 x PHN46	WISN14/31526	Curtiss - 2	High	Rep1	59	57	12	12	12	12	12	.	5	5	5	7	6	.	123	116	118	110	104	.	232	212	218	229	221	.	.	.	.	.	.	.	.	.	.	.	.	.	.	.	.	.
Iowa	326014	Hybrid012	LH185 x PHN46	WISN14/31526	Curtiss - 2	High	Rep2	57	56	.	12	11	.	.	.	5	6	6	.	.	.	107	96	86	.	.	.	221	218	220	.	.	.	.	.	.	.	.	.	.	.	.	.	.	.	.	.	.	.
Iowa	327012	Hybrid012	LH185 x PHN46	WISN14/31526	Curtiss - 2	Low	Rep1	57	56	12	12	13	12	.	12	6	6	4	6	6	5	101	88	127	95	96	90	219	208	214	213	216	201	18	35	23	37	35	35	43	66	41	66	67	62	67	89	75	89
Iowa	328012	Hybrid012	LH185 x PHN46	WISN14/31526	Curtiss - 2	Low	Rep2	57	57	12	.	.	12	12	.	6	5	.	5	6	6	108	106	93	99	95	104	225	205	.	199	207	212	25	36	34	37	32	26	50	62	65	64	62	55	80	88	89	89
Iowa	329033	Hybrid012	LH185 x PHN46	WISN14/31526	Kelly - 1	High	Rep1	58	56	.	.	.	.	.	.	6	7	7	6	4	6	108	90	90	107	116	99	246	229	227	230	210	225	.	.	.	.	.	.	35	57	61	52	47	53	63	80	81	70
Iowa	330049	Hybrid012	LH185 x PHN46	WISN14/31526	Kelly - 1	High	Rep2	61	58	.	.	.	.	.	.	6	5	6	6	5	4	99	103	109	105	122	122	233	214	238	229	225	213	.	.	.	.	.	.	39	50	44	49	51	44	60	67	69	70
Iowa	331013	Hybrid012	LH185 x PHN46	WISN14/31526	Kelly - 1	Low	Rep1	59	59	.	.	.	.	.	.	6	5	7	6	6	6	105	109	96	91	86	95	219	209	233	209	211	211	31	30	30	27	22	26	51	51	50	49	42	57	77	77	75	71
Iowa	332040	Hybrid012	LH185 x PHN46	WISN14/31526	Kelly - 1	Low	Rep2	59	58	.	.	.	.	.	.	6	6	.	5	6	6	96	93	.	103	91	97	215	209	.	205	208	208	20	27	.	31	29	34	43	48	.	53	50	59	68	77	.	82
Iowa	333022	Hybrid012	LH185 x PHN46	WISN14/31526	Kelly - 2	High	Rep1	62	61	.	.	.	.	.	.	5	5	6	6	5	6	118	125	112	112	110	106	240	229	234	237	241	242	20	29	26	31	24	28	38	47	49	53	42	45	57	78	77	80
Iowa	334008	Hybrid012	LH185 x PHN46	WISN14/31526	Kelly - 2	High	Rep2	59	59	.	.	.	.	.	.	5	6	6	6	6	6	104	118	98	120	116	105	212	229	221	233	242	224	33	31	35	30	28	32	58	55	60	57	53	56	87	85	90	90
Iowa	335011	Hybrid012	LH185 x PHN46	WISN14/31526	Kelly - 2	Low	Rep1	59	56	.	.	.	.	.	.	5	5	7	6	6	5	120	111	88	98	100	118	215	222	237	224	223	226	.	.	.	.	.	.	42	50	28	54	43	46	65	73	36	76
Iowa	336045	Hybrid012	LH185 x PHN46	WISN14/31526	Kelly - 2	Low	Rep2	61	58	.	.	.	.	.	.	6	4	4	4	5	6	105	115	117	107	115	84	241	206	209	202	225	210	.	.	.	.	.	.	29	43	47	40	32	32	45	62	67	58
Minnesota	101004	Hybrid013	DK3IIH6 x PHN46	WISN14/31532	St Paul - 1	High	Rep1	75	75	14	14	14	14	14	14	6	6	5	6	6	6	127	133	147	130	126	.	248	261	261	262	263	.	.	.	.	.	.	.	.	.	.	.	.	.	26	24	22	27
Minnesota	102003	Hybrid013	DK3IIH6 x PHN46	WISN14/31532	St Paul - 1	High	Rep2	76	75	13	14	14	14	14	14	6	5	5	6	6	6	128	145	133	132	135	129	261	256	266	264	272	261	.	.	.	.	.	.	.	.	.	.	.	.	29	28	20	23
Minnesota	103042	Hybrid013	DK3IIH6 x PHN46	WISN14/31532	St Paul - 1	Low	Rep1	80	79	14	.	14	13	14	13	.	.	6	6	6	.	101	99	97	88	103	.	.	.	218	205	220	.	.	.	.	.	.	.	.	.	.	.	.	.	22	19	21	21
Minnesota	104037	Hybrid013	DK3IIH6 x PHN46	WISN14/31532	St Paul - 1	Low	Rep2	80	78	15	14	15	15	15	16	6	5	5	5	5	5	120	95	127	139	131	133	236	186	224	241	234	227	.	.	.	.	.	.	.	.	.	.	.	.	23	21	21	20
Minnesota	105041	Hybrid013	DK3IIH6 x PHN46	WISN14/31532	St Paul - 2	High	Rep1	67	67	15	15	15	15	15	14	5	6	5	6	5	6	152	145	151	115	138	132	250	264	246	239	239	246	.	.	.	.	.	.	25	25	26	26	27	28	46	46	46	50
Minnesota	106003	Hybrid013	DK3IIH6 x PHN46	WISN14/31532	St Paul - 2	High	Rep2	65	66	15	15	14	13	13	13	5	5	6	6	6	6	143	147	144	127	158	153	234	231	254	248	264	267	.	.	.	.	.	.	24	22	22	22	20	21	45	41	43	42
Minnesota	107018	Hybrid013	DK3IIH6 x PHN46	WISN14/31532	St Paul - 2	Low	Rep1	65	65	13	15	15	13	15	14	6	.	6	6	7	7	104	110	121	115	110	116	225	.	236	245	240	251	.	.	.	.	.	.	28	25	26	21	26	25	45	34	47	43
Minnesota	108039	Hybrid013	DK3IIH6 x PHN46	WISN14/31532	St Paul - 2	Low	Rep2	74	73	14	14	14	14	14	13	5	6	6	6	6	5	117	116	111	101	116	115	225	246	239	230	242	226	.	.	.	.	.	.	25	18	25	26	27	11	47	46	47	49
Minnesota	109046	Hybrid013	DK3IIH6 x PHN46	WISN14/31532	Waseca	High	Rep1	62	64	.	.	.	.	.	.	.	.	.	.	.	.	103	97	109	115	119	111	225	226	231	234	217	235	.	.	.	.	.	.	.	.	.	.	.	.	.	.	.	.
Minnesota	110007	Hybrid013	DK3IIH6 x PHN46	WISN14/31532	Waseca	High	Rep2	60	62	.	.	.	.	.	.	.	.	.	.	.	.	124	115	108	95	100	96	236	224	222	220	225	220	.	.	.	.	.	.	.	.	.	.	.	.	.	.	.	.
Minnesota	111050	Hybrid013	DK3IIH6 x PHN46	WISN14/31532	Waseca	Low	Rep1	58	58	.	.	.	.	.	.	.	.	.	.	.	.	125	103	102	109	101	108	241	220	219	227	197	221	.	.	.	.	.	.	.	.	.	.	.	.	.	.	.	.
Minnesota	112009	Hybrid013	DK3IIH6 x PHN46	WISN14/31532	Waseca	Low	Rep2	60	60	.	.	.	.	.	.	.	.	.	.	.	.	108	101	116	94	106	.	222	220	230	210	204	.	.	.	.	.	.	.	.	.	.	.	.	.	.	.	.	.
Wisconsin	217008	Hybrid013	DK3IIH6 x PHN46	WISN14/31532	Arlington	High	Rep1	65	66	.	.	.	.	.	.	.	.	.	.	.	.	135	160	165	145	160	.	270	270	270	260	260	.	.	.	.	.	.	.	.	.	.	.	.	.	.	.	.	.
Wisconsin	218007	Hybrid013	DK3IIH6 x PHN46	WISN14/31532	Arlington	High	Rep2	65	66	.	.	.	.	.	.	.	.	.	.	.	.	125	145	155	145	140	.	240	250	260	245	250	.	.	.	.	.	.	.	.	.	.	.	.	.	.	.	.	.
Wisconsin	219045	Hybrid013	DK3IIH6 x PHN46	WISN14/31532	Arlington	Low	Rep1	.	.	.	.	.	.	.	.	.	.	.	.	.	.	.	130	130	125	115	.	210	250	235	230	235	.	.	.	.	.	.	.	.	.	.	.	.	.	.	.	.	.
Wisconsin	220021	Hybrid013	DK3IIH6 x PHN46	WISN14/31532	Arlington	Low	Rep2	.	.	.	.	.	.	.	.	.	.	.	.	.	.	115	130	120	130	120	.	240	230	225	235	220	.	.	.	.	.	.	.	.	.	.	.	.	.	.	.	.	.
Iowa	321028	Hybrid013	DK3IIH6 x PHN46	WISN14/31532	Curtiss - 1	High	Rep1	65	64	15	15	14	13	14	.	5	5	.	6	6	5	138	147	140	128	135	133	247	251	.	238	245	238	.	.	.	.	.	.	.	.	.	.	.	.	65	69	64	64
Iowa	322012	Hybrid013	DK3IIH6 x PHN46	WISN14/31532	Curtiss - 1	High	Rep2	65	64	14	14	15	14	15	15	.	.	5	.	5	5	136	145	133	137	136	141	.	.	244	.	242	249	.	.	.	.	.	.	.	.	.	.	.	.	53	56	70	61
Iowa	323013	Hybrid013	DK3IIH6 x PHN46	WISN14/31532	Curtiss - 1	Low	Rep1	65	63	.	.	.	14	14	15	.	5	.	5	5	6	.	130	.	110	111	115	.	245	.	233	220	234	.	.	.	.	.	.	.	.	.	.	.	.	63	47	54	65
Iowa	324007	Hybrid013	DK3IIH6 x PHN46	WISN14/31532	Curtiss - 1	Low	Rep2	64	62	14	.	15	14	14	.	4	.	5	5	6	.	138	.	128	114	101	.	248	.	233	242	236	.	.	.	.	.	.	.	.	.	.	.	.	.	65	66	67	65
Iowa	325049	Hybrid013	DK3IIH6 x PHN46	WISN14/31532	Curtiss - 2	High	Rep1	59	56	15	14	.	.	.	.	5	5	.	.	.	.	146	145	116	.	.	.	227	243	.	.	.	.	.	.	.	.	.	.	.	.	.	.	.	.	.	.	.	.
Iowa	326041	Hybrid013	DK3IIH6 x PHN46	WISN14/31532	Curtiss - 2	High	Rep2	58	56	13	15	14	13	13	15	6	.	6	5	6	6	155	177	142	148	137	162	263	.	260	253	265	276	34	35	38	34	35	35	72	69	72	65	68	70	110	105	94	87
Iowa	327023	Hybrid013	DK3IIH6 x PHN46	WISN14/31532	Curtiss - 2	Low	Rep1	57	57	15	16	.	14	15	.	6	5	6	6	.	5	115	131	112	113	118	127	210	206	211	222	.	223	35	30	32	34	33	31	67	59	65	66	69	59	95	84	92	88
Iowa	328023	Hybrid013	DK3IIH6 x PHN46	WISN14/31532	Curtiss - 2	Low	Rep2	59	56	15	15	14	14	.	.	5	5	5	5	6	.	135	132	115	111	120	129	223	209	219	212	220	.	28	18	36	19	22	22	56	39	66	43	40	44	87	73	96	75
Iowa	329041	Hybrid013	DK3IIH6 x PHN46	WISN14/31532	Kelly - 1	High	Rep1	58	56	.	.	.	.	.	.	5	5	5	5	5	.	132	149	139	137	144	142	240	253	247	248	247	.	.	.	.	.	.	.	55	59	55	40	52	53	79	85	81	66
Iowa	330013	Hybrid013	DK3IIH6 x PHN46	WISN14/31532	Kelly - 1	High	Rep2	58	57	.	.	.	.	.	.	.	.	.	.	.	.	.	.	.	.	.	.	.	.	.	.	.	.	.	.	.	.	.	.	.	.	.	.	.	.	.	.	.	.
Iowa	331035	Hybrid013	DK3IIH6 x PHN46	WISN14/31532	Kelly - 1	Low	Rep1	59	57	.	.	.	.	.	.	6	5	5	5	5	5	110	134	136	122	124	122	232	232	233	235	230	223	29	30	27	26	26	28	55	56	50	48	48	50	82	82	77	75
Iowa	332030	Hybrid013	DK3IIH6 x PHN46	WISN14/31532	Kelly - 1	Low	Rep2	59	57	.	.	.	.	.	.	5	6	5	5	5	5	118	121	130	125	116	125	220	248	232	222	215	224	30	31	32	30	32	31	53	53	57	52	55	55	84	84	86	79
Iowa	333019	Hybrid013	DK3IIH6 x PHN46	WISN14/31532	Kelly - 2	High	Rep1	63	61	.	.	.	.	.	.	5	5	5	5	5	5	143	148	140	140	92	141	249	243	248	248	153	250	29	25	28	28	19	28	49	42	47	49	35	43	73	67	73	74
Iowa	334024	Hybrid013	DK3IIH6 x PHN46	WISN14/31532	Kelly - 2	High	Rep2	60	59	.	.	.	.	.	.	5	6	6	6	5	6	157	150	128	150	158	150	276	277	238	271	265	281	18	31	31	32	32	33	40	59	58	60	60	59	73	93	90	87
Iowa	335040	Hybrid013	DK3IIH6 x PHN46	WISN14/31532	Kelly - 2	Low	Rep1	59	58	.	.	.	.	.	.	5	5	4	5	5	5	126	127	135	124	132	134	244	236	233	241	239	245	.	.	.	.	.	.	42	41	43	44	46	39	69	70	70	70
Iowa	336012	Hybrid013	DK3IIH6 x PHN46	WISN14/31532	Kelly - 2	Low	Rep2	61	57	.	.	.	.	.	.	5	5	5	4	5	5	128	124	141	128	104	124	223	230	240	220	215	236	.	.	.	.	.	.	39	39	30	45	46	40	66	65	49	71
Minnesota	101007	Hybrid014	PHN46 x LH145	WISN14/31533	St Paul - 1	High	Rep1	77	78	14	14	13	14	13	13	5	5	5	5	6	5	153	.	133	148	131	144	254	.	235	247	254	257	.	.	.	.	.	.	.	.	.	.	.	.	20	18	22	20
Minnesota	102021	Hybrid014	PHN46 x LH145	WISN14/31533	St Paul - 1	High	Rep2	76	76	.	12	13	12	13	13	.	6	6	6	5	6	.	134	146	139	152	152	.	242	256	256	260	260	.	.	.	.	.	.	.	.	.	.	.	.	20	25	21	27
Minnesota	103001	Hybrid014	PHN46 x LH145	WISN14/31533	St Paul - 1	Low	Rep1	77	77	13	13	13	12	14	13	6	6	6	5	5	6	117	117	124	141	132	114	231	232	244	240	228	234	.	.	.	.	.	.	.	.	.	.	.	.	24	25	20	25
Minnesota	104044	Hybrid014	PHN46 x LH145	WISN14/31533	St Paul - 1	Low	Rep2	78	78	12	14	13	13	13	.	6	5	5	5	6	.	75	115	109	129	110	.	169	205	200	220	214	.	.	.	.	.	.	.	.	.	.	.	.	.	12	12	25	16
Minnesota	105001	Hybrid014	PHN46 x LH145	WISN14/31533	St Paul - 2	High	Rep1	67	68	13	12	13	12	13	12	6	6	5	6	5	6	142	135	140	129	156	132	236	253	253	251	260	252	.	.	.	.	.	.	15	27	26	25	27	26	34	48	47	48
Minnesota	106015	Hybrid014	PHN46 x LH145	WISN14/31533	St Paul - 2	High	Rep2	66	66	13	13	12	13	13	13	6	6	6	6	6	6	133	120	138	134	136	134	241	223	231	233	235	236	.	.	.	.	.	.	21	26	30	28	25	29	45	53	54	48
Minnesota	107041	Hybrid014	PHN46 x LH145	WISN14/31533	St Paul - 2	Low	Rep1	69	69	13	14	14	13	13	14	6	5	5	6	6	5	115	119	123	113	115	114	221	207	213	219	221	221	.	.	.	.	.	.	23	21	22	25	25	24	45	40	47	45
Minnesota	108045	Hybrid014	PHN46 x LH145	WISN14/31533	St Paul - 2	Low	Rep2	77	75	13	13	13	13	12	13	6	6	6	6	6	6	107	126	120	114	117	116	231	231	228	217	227	232	.	.	.	.	.	.	29	19	25	30	28	27	54	50	53	50
Minnesota	109041	Hybrid014	PHN46 x LH145	FILL	Waseca	High	Rep1
Minnesota	110046	Hybrid014	PHN46 x LH145	FILL	Waseca	High	Rep2
Minnesota	111012	Hybrid014	PHN46 x LH145	WISN14/31533	Waseca	Low	Rep1	61	64	.	.	.	.	.	.	.	.	.	.	.	.	127	131	129	111	108	102	205	214	218	223	209	211	.	.	.	.	.	.	.	.	.	.	.	.	.	.	.	.
Minnesota	112033	Hybrid014	PHN46 x LH145	WISN14/31533	Waseca	Low	Rep2	61	64	.	.	.	.	.	.	.	.	.	.	.	.	106	119	115	110	108	126	.	208	229	214	214	213	.	.	.	.	.	.	.	.	.	.	.	.	.	.	.	.
Wisconsin	217007	Hybrid014	PHN46 x LH145	WISN14/31533	Arlington	High	Rep1	59	60	.	.	.	.	.	.	.	.	.	.	.	.	130	120	140	120	130	.	235	225	240	230	245	.	.	.	.	.	.	.	.	.	.	.	.	.	.	.	.	.
Wisconsin	218043	Hybrid014	PHN46 x LH145	WISN14/31533	Arlington	High	Rep2	60	61	.	.	.	.	.	.	.	.	.	.	.	.	130	135	135	130	135	.	240	230	240	230	250	.	.	.	.	.	.	.	.	.	.	.	.	.	.	.	.	.
Wisconsin	219043	Hybrid014	PHN46 x LH145	WISN14/31533	Arlington	Low	Rep1	.	.	.	.	.	.	.	.	.	.	.	.	.	.	105	120	110	120	115	.	220	220	230	210	230	.	.	.	.	.	.	.	.	.	.	.	.	.	.	.	.	.
Wisconsin	220032	Hybrid014	PHN46 x LH145	WISN14/31533	Arlington	Low	Rep2	.	.	.	.	.	.	.	.	.	.	.	.	.	.	110	120	120	120	120	.	220	230	220	215	225	.	.	.	.	.	.	.	.	.	.	.	.	.	.	.	.	.
Iowa	321030	Hybrid014	PHN46 x LH145	WISN14/31533	Curtiss - 1	High	Rep1	63	63	.	14	13	13	.	13	.	5	6	5	.	6	.	136	119	143	.	129	.	238	244	252	.	258	.	.	.	.	.	.	.	.	.	.	.	.	52	72	81	69
Iowa	322045	Hybrid014	PHN46 x LH145	WISN14/31533	Curtiss - 1	High	Rep2	62	62	13	13	.	13	14	13	5	6	.	5	5	6	125	120	.	125	143	125	241	245	.	235	249	251	.	.	.	.	.	.	.	.	.	.	.	.	78	72	72	65
Iowa	323025	Hybrid014	PHN46 x LH145	WISN14/31533	Curtiss - 1	Low	Rep1	63	63	.	13	.	.	.	14	.	6	5	.	5	5	.	99	94	.	118	134	.	221	212	.	234	218	.	.	.	.	.	.	.	.	.	.	.	.	63	36	62	67
Iowa	324002	Hybrid014	PHN46 x LH145	WISN14/31533	Curtiss - 1	Low	Rep2	62	62	.	13	.	13	13	14	.	5	.	5	6	5	.	111	.	110	123	104	.	212	.	227	228	216	.	.	.	.	.	.	.	.	.	.	.	.	76	74	68	71
Iowa	325045	Hybrid014	PHN46 x LH145	WISN14/31533	Curtiss - 2	High	Rep1	56	56	14	13	12	13	13	13	5	5	5	5	5	5	143	131	121	118	113	131	235	223	229	222	210	231	.	.	.	.	.	.	.	.	.	.	.	.	.	.	.	.
Iowa	326006	Hybrid014	PHN46 x LH145	WISN14/31533	Curtiss - 2	High	Rep2	56	56	13	14	12	12	.	.	4	.	6	5	.	.	124	130	92	110	.	.	221	.	206	207	.	.	.	.	.	.	.	.	.	.	.	.	.	.	.	.	.	.
Iowa	327032	Hybrid014	PHN46 x LH145	WISN14/31533	Curtiss - 2	Low	Rep1	56	56	14	12	13	.	13	13	5	6	4	5	6	5	102	100	128	110	107	99	210	204	208	210	220	198	35	36	16	37	35	36	72	72	42	72	71	73	101	101	68	104
Iowa	328005	Hybrid014	PHN46 x LH145	WISN14/31533	Curtiss - 2	Low	Rep2	56	55	14	13	12	.	.	12	5	5	.	6	6	6	136	118	102	109	109	114	229	211	.	218	208	227	35	39	39	38	32	38	65	67	78	67	60	73	97	101	110	104
Iowa	329045	Hybrid014	PHN46 x LH145	FILL	Kelly - 1	High	Rep1
Iowa	330021	Hybrid014	PHN46 x LH145	FILL	Kelly - 1	High	Rep2
Iowa	331012	Hybrid014	PHN46 x LH145	WISN14/31533	Kelly - 1	Low	Rep1	58	56	.	.	.	.	.	.	5	5	5	5	5	5	126	128	131	125	121	119	218	225	220	226	210	205	35	34	32	31	34	32	59	60	58	55	56	58	84	85	85	80
Iowa	332025	Hybrid014	PHN46 x LH145	WISN14/31533	Kelly - 1	Low	Rep2	59	57	.	.	.	.	.	.	5	6	6	5	6	5	132	116	121	125	124	130	226	221	230	210	230	223	32	33	37	31	35	36	55	58	63	57	60	61	84	88	94	86
Iowa	333038	Hybrid014	PHN46 x LH145	FILL	Kelly - 2	High	Rep1
Iowa	334014	Hybrid014	PHN46 x LH145	FILL	Kelly - 2	High	Rep2
Iowa	335016	Hybrid014	PHN46 x LH145	FILL	Kelly - 2	Low	Rep1
Iowa	336046	Hybrid014	PHN46 x LH145	FILL	Kelly - 2	Low	Rep2
Minnesota	101009	Hybrid015	LH198 x PHN46	WISN14/31536	St Paul - 1	High	Rep1	79	79	14	13	14	14	13	14	5	6	5	5	6	5	140	145	164	155	148	154	262	263	263	263	266	264	.	.	.	.	.	.	.	.	.	.	.	.	19	26	26	27
Minnesota	102039	Hybrid015	LH198 x PHN46	WISN14/31536	St Paul - 1	High	Rep2	80	77	14	14	14	14	14	14	6	5	5	5	5	5	130	140	152	151	159	158	252	242	250	251	258	256	.	.	.	.	.	.	.	.	.	.	.	.	16	27	27	27
Minnesota	103020	Hybrid015	LH198 x PHN46	WISN14/31536	St Paul - 1	Low	Rep1	78	76	14	13	13	14	14	14	5	5	5	5	6	6	123	101	126	138	145	124	220	219	233	240	233	236	.	.	.	.	.	.	.	.	.	.	.	.	25	27	23	25
Minnesota	104008	Hybrid015	LH198 x PHN46	WISN14/31536	St Paul - 1	Low	Rep2	76	77	14	14	14	14	13	13	6	5	5	5	6	6	115	125	137	131	116	115	229	219	234	233	231	233	.	.	.	.	.	.	.	.	.	.	.	.	25	26	26	26
Minnesota	105025	Hybrid015	LH198 x PHN46	WISN14/31536	St Paul - 2	High	Rep1	66	65	13	13	13	13	14	13	6	6	6	5	5	6	129	133	130	137	146	136	247	254	251	237	246	255	.	.	.	.	.	.	29	30	34	19	33	29	53	53	56	43
Minnesota	106039	Hybrid015	LH198 x PHN46	WISN14/31536	St Paul - 2	High	Rep2	66	67	14	13	13	13	13	13	5	6	6	6	6	5	131	112	123	128	127	131	239	241	235	248	241	240	.	.	.	.	.	.	23	26	27	22	26	26	46	47	54	48
Minnesota	107002	Hybrid015	LH198 x PHN46	WISN14/31536	St Paul - 2	Low	Rep1	66	66	14	13	13	13	13	13	6	5	6	6	6	6	116	116	127	120	123	115	250	222	242	245	244	239	.	.	.	.	.	.	31	28	26	27	27	32	50	48	50	53
Minnesota	108037	Hybrid015	LH198 x PHN46	WISN14/31536	St Paul - 2	Low	Rep2	76	75	13	13	14	.	14	13	6	6	5	.	5	6	105	113	128	110	119	114	206	222	223	.	218	231	.	.	.	.	.	.	30	31	27	29	29	30	50	55	47	45
Minnesota	109034	Hybrid015	LH198 x PHN46	WISN14/31536	Waseca	High	Rep1	61	63	.	.	.	.	.	.	.	.	.	.	.	.	115	115	122	131	105	110	218	220	218	230	224	212	.	.	.	.	.	.	.	.	.	.	.	.	.	.	.	.
Minnesota	110004	Hybrid015	LH198 x PHN46	WISN14/31536	Waseca	High	Rep2	64	64	.	.	.	.	.	.	.	.	.	.	.	.	128	119	130	133	120	119	225	236	226	231	217	234	.	.	.	.	.	.	.	.	.	.	.	.	.	.	.	.
Minnesota	111025	Hybrid015	LH198 x PHN46	WISN14/31536	Waseca	Low	Rep1	62	64	.	.	.	.	.	.	.	.	.	.	.	.	123	112	132	119	122	112	220	227	233	212	215	223	.	.	.	.	.	.	.	.	.	.	.	.	.	.	.	.
Minnesota	112001	Hybrid015	LH198 x PHN46	WISN14/31536	Waseca	Low	Rep2	60	61	.	.	.	.	.	.	.	.	.	.	.	.	105	111	115	118	108	107	212	219	226	224	223	199	.	.	.	.	.	.	.	.	.	.	.	.	.	.	.	.
Wisconsin	217015	Hybrid015	LH198 x PHN46	WISN14/31536	Arlington	High	Rep1	63	64	.	.	.	.	.	.	.	.	.	.	.	.	130	125	130	125	140	.	240	250	250	245	250	.	.	.	.	.	.	.	.	.	.	.	.	.	.	.	.	.
Wisconsin	218008	Hybrid015	LH198 x PHN46	WISN14/31536	Arlington	High	Rep2	65	66	.	.	.	.	.	.	.	.	.	.	.	.	115	120	130	130	125	.	235	240	250	240	235	.	.	.	.	.	.	.	.	.	.	.	.	.	.	.	.	.
Wisconsin	219008	Hybrid015	LH198 x PHN46	WISN14/31536	Arlington	Low	Rep1	.	.	.	.	.	.	.	.	.	.	.	.	.	.	110	135	100	120	100	.	225	240	235	235	225	.	.	.	.	.	.	.	.	.	.	.	.	.	.	.	.	.
Wisconsin	220004	Hybrid015	LH198 x PHN46	WISN14/31536	Arlington	Low	Rep2	.	.	.	.	.	.	.	.	.	.	.	.	.	.	115	115	115	120	120	.	215	215	215	225	235	.	.	.	.	.	.	.	.	.	.	.	.	.	.	.	.	.
Iowa	321040	Hybrid015	LH198 x PHN46	WISN14/31536	Curtiss - 1	High	Rep1	64	64	13	14	14	14	14	13	6	5	5	5	5	5	122	114	143	139	129	117	257	229	254	244	242	247	.	.	.	.	.	.	.	.	.	.	.	.	73	73	73	73
Iowa	322043	Hybrid015	LH198 x PHN46	WISN14/31536	Curtiss - 1	High	Rep2	64	63	14	12	.	13	.	13	5	5	.	5	.	6	136	126	.	125	.	110	246	242	.	236	.	205	.	.	.	.	.	.	.	.	.	.	.	.	76	65	73	67
Iowa	323046	Hybrid015	LH198 x PHN46	WISN14/31536	Curtiss - 1	Low	Rep1	65	63	14	14	14	14	13	14	5	.	7	6	5	5	108	126	105	116	87	109	222	.	225	237	210	210	.	.	.	.	.	.	.	.	.	.	.	.	75	67	73	76
Iowa	324019	Hybrid015	LH198 x PHN46	WISN14/31536	Curtiss - 1	Low	Rep2	64	62	14	14	.	13	14	14	5	5	.	6	5	5	120	118	.	103	115	108	225	223	.	228	215	212	.	.	.	.	.	.	.	.	.	.	.	.	73	75	72	67
Iowa	325030	Hybrid015	LH198 x PHN46	WISN14/31536	Curtiss - 2	High	Rep1	57	57	12	13	13	.	13	.	5	5	5	5	5	5	130	148	129	130	131	130	240	244	227	232	233	238	36	23	30	41	41	40	65	41	56	71	70	74	74	90	107	109
Iowa	326017	Hybrid015	LH198 x PHN46	WISN14/31536	Curtiss - 2	High	Rep2	58	58	13	13	13	13	12	.	5	6	5	5	6	.	145	125	136	123	114	.	246	243	239	235	240	.	.	.	.	.	.	.	.	.	.	.	.	.	.	.	.	.
Iowa	327039	Hybrid015	LH198 x PHN46	WISN14/31536	Curtiss - 2	Low	Rep1	56	56	13	13	.	.	13	13	6	5	5	.	6	5	109	116	130	.	110	128	215	216	228	.	218	226	41	41	25	32	40	23	72	74	51	61	71	54	102	107	80	89
Iowa	328018	Hybrid015	LH198 x PHN46	WISN14/31536	Curtiss - 2	Low	Rep2	57	56	13	13	.	.	12	12	5	5	6	5	6	6	120	125	125	97	95	90	215	219	231	200	210	206	20	23	24	38	36	34	50	50	50	67	65	67	81	84	84	101
Iowa	329004	Hybrid015	LH198 x PHN46	WISN14/31536	Kelly - 1	High	Rep1	61	59	.	.	.	.	.	.	5	4	5	5	6	5	153	149	147	135	147	152	265	240	256	245	281	261	.	.	.	.	.	.	51	53	51	50	54	55	75	76	79	73
Iowa	330012	Hybrid015	LH198 x PHN46	WISN14/31536	Kelly - 1	High	Rep2	59	58	.	.	.	.	.	.	4	5	4	4	4	5	137	134	128	146	149	135	231	251	240	239	237	247	.	.	.	.	.	.	55	54	57	59	55	56	85	80	85	84
Iowa	331044	Hybrid015	LH198 x PHN46	WISN14/31536	Kelly - 1	Low	Rep1	62	60	.	.	.	.	.	.	5	5	5	6	5	6	116	119	130	106	112	103	212	215	227	223	210	214	30	26	30	31	29	30	52	45	53	53	46	46	75	70	79	78
Iowa	332008	Hybrid015	LH198 x PHN46	WISN14/31536	Kelly - 1	Low	Rep2	60	58	.	.	.	.	.	.	6	5	6	6	5	6	112	113	113	111	131	110	222	226	231	227	230	223	33	31	33	31	30	35	58	55	57	57	53	60	85	86	86	87
Iowa	333031	Hybrid015	LH198 x PHN46	WISN14/31536	Kelly - 2	High	Rep1	64	59	.	.	.	.	.	.	6	5	6	5	6	4	146	139	135	163	131	139	263	240	254	264	261	263	33	35	39	33	35	37	66	63	68	61	64	68	95	92	97	93
Iowa	334003	Hybrid015	LH198 x PHN46	WISN14/31536	Kelly - 2	High	Rep2	63	61	.	.	.	.	.	.	6	5	6	5	6	6	156	149	140	145	142	142	266	260	263	258	273	268	33	32	34	32	33	31	54	53	56	52	50	54	90	84	86	86
Iowa	335033	Hybrid015	LH198 x PHN46	WISN14/31536	Kelly - 2	Low	Rep1	58	55	.	.	.	.	.	.	4	5	5	5	5	5	127	112	115	113	118	118	213	216	219	221	226	223	.	.	.	.	.	.	55	51	56	51	55	56	80	78	83	79
Iowa	336036	Hybrid015	LH198 x PHN46	WISN14/31536	Kelly - 2	Low	Rep2	61	59	.	.	.	.	.	.	6	6	5	5	5	5	108	111	108	124	128	109	242	235	213	230	232	212	.	.	.	.	.	.	45	41	50	47	48	50	69	64	74	71
Minnesota	101011	Hybrid016	PHB47 x PHN46	WISN14/31538	St Paul - 1	High	Rep1	78	76	12	13	13	13	14	13	7	6	6	6	5	6	131	134	132	137	147	156	260	244	246	255	264	273	.	.	.	.	.	.	.	.	.	.	.	.	21	26	18	28
Minnesota	102005	Hybrid016	PHB47 x PHN46	WISN14/31538	St Paul - 1	High	Rep2	80	78	13	13	13	13	12	13	7	6	6	6	7	6	138	145	148	145	125	149	268	262	254	256	255	254	.	.	.	.	.	.	.	.	.	.	.	.	21	20	28	23
Minnesota	103032	Hybrid016	PHB47 x PHN46	WISN14/31538	St Paul - 1	Low	Rep1	80	78	13	13	12	12	13	13	6	6	7	7	6	6	138	.	124	118	142	137	254	254	257	253	254	255	.	.	.	.	.	.	.	.	.	.	.	.	25	21	22	23
Minnesota	104047	Hybrid016	PHB47 x PHN46	WISN14/31538	St Paul - 1	Low	Rep2	81	78	13	13	13	13	13	13	7	6	5	.	7	7	124	125	125	121	115	115	241	234	236	.	239	236	.	.	.	.	.	.	.	.	.	.	.	.	23	27	22	25
Minnesota	105005	Hybrid016	PHB47 x PHN46	WISN14/31538	St Paul - 2	High	Rep1	69	68	13	12	13	13	13	13	6	6	5	6	6	5	156	137	157	150	155	161	261	253	258	260	260	261	.	.	.	.	.	.	26	26	28	28	28	29	47	51	50	48
Minnesota	106019	Hybrid016	PHB47 x PHN46	WISN14/31538	St Paul - 2	High	Rep2	69	67	13	12	13	13	13	11	6	.	6	6	6	6	148	131	134	144	143	124	254	.	227	244	236	239	.	.	.	.	.	.	26	30	24	31	28	21	43	50	45	52
Minnesota	107037	Hybrid016	PHB47 x PHN46	WISN14/31538	St Paul - 2	Low	Rep1	75	75	14	14	13	14	16	12	6	6	6	6	6	.	132	132	117	128	125	102	236	228	224	232	222	.	.	.	.	.	.	.	20	25	28	27	25	29	38	48	46	45
Minnesota	108009	Hybrid016	PHB47 x PHN46	WISN14/31538	St Paul - 2	Low	Rep2	76	75	13	14	13	13	13	13	7	6	6	6	6	6	123	142	123	128	125	122	244	226	234	236	234	231	.	.	.	.	.	.	22	28	30	28	28	27	44	45	46	46
Minnesota	109019	Hybrid016	PHB47 x PHN46	WISN14/31538	Waseca	High	Rep1	61	61	.	.	.	.	.	.	.	.	.	.	.	.	125	125	119	123	130	112	232	234	235	236	254	255	.	.	.	.	.	.	.	.	.	.	.	.	.	.	.	.
Minnesota	110020	Hybrid016	PHB47 x PHN46	WISN14/31538	Waseca	High	Rep2	62	64	.	.	.	.	.	.	.	.	.	.	.	.	129	140	132	135	117	134	234	235	237	237	233	235	.	.	.	.	.	.	.	.	.	.	.	.	.	.	.	.
Minnesota	111011	Hybrid016	PHB47 x PHN46	WISN14/31538	Waseca	Low	Rep1	58	58	.	.	.	.	.	.	.	.	.	.	.	.	119	121	124	118	116	115	224	227	227	224	220	221	.	.	.	.	.	.	.	.	.	.	.	.	.	.	.	.
Minnesota	112028	Hybrid016	PHB47 x PHN46	WISN14/31538	Waseca	Low	Rep2	60	61	.	.	.	.	.	.	.	.	.	.	.	.	95	107	106	103	120	90	203	217	216	211	224	205	.	.	.	.	.	.	.	.	.	.	.	.	.	.	.	.
Wisconsin	217040	Hybrid016	PHB47 x PHN46	WISN14/31538	Arlington	High	Rep1	65	66	.	.	.	.	.	.	.	.	.	.	.	.	135	140	140	140	125	.	255	250	250	255	245	.	.	.	.	.	.	.	.	.	.	.	.	.	.	.	.	.
Wisconsin	218021	Hybrid016	PHB47 x PHN46	WISN14/31538	Arlington	High	Rep2	61	62	.	.	.	.	.	.	.	.	.	.	.	.	130	135	140	130	130	.	240	245	260	250	240	.	.	.	.	.	.	.	.	.	.	.	.	.	.	.	.	.
Wisconsin	219042	Hybrid016	PHB47 x PHN46	WISN14/31538	Arlington	Low	Rep1	.	.	.	.	.	.	.	.	.	.	.	.	.	.	125	135	120	130	125	.	235	255	235	235	240	.	.	.	.	.	.	.	.	.	.	.	.	.	.	.	.	.
Wisconsin	220014	Hybrid016	PHB47 x PHN46	WISN14/31538	Arlington	Low	Rep2	.	.	.	.	.	.	.	.	.	.	.	.	.	.	110	115	130	120	110	.	225	230	255	220	235	.	.	.	.	.	.	.	.	.	.	.	.	.	.	.	.	.
Iowa	321035	Hybrid016	PHB47 x PHN46	WISN14/31538	Curtiss - 1	High	Rep1	65	63	13	13	13	13	13	14	6	5	7	6	7	5	136	138	118	126	123	149	258	255	260	253	258	253	.	.	.	.	.	.	.	.	.	.	.	.	69	66	74	76
Iowa	322004	Hybrid016	PHB47 x PHN46	WISN14/31538	Curtiss - 1	High	Rep2	66	64	14	14	13	13	12	13	5	5	6	6	6	6	127	141	127	120	115	133	225	246	252	247	262	256	.	.	.	.	.	.	.	.	.	.	.	.	72	72	68	64
Iowa	323030	Hybrid016	PHB47 x PHN46	WISN14/31538	Curtiss - 1	Low	Rep1	65	62	.	13	.	.	.	14	6	6	.	6	5	6	110	121	.	117	113	114	234	239	.	232	217	233	.	.	.	.	.	.	.	.	.	.	.	.	68	60	57	71
Iowa	324035	Hybrid016	PHB47 x PHN46	WISN14/31538	Curtiss - 1	Low	Rep2	66	64	12	13	13	13	15	12	6	6	6	6	6	6	81	98	109	111	121	120	224	234	231	228	238	237	.	.	.	.	.	.	.	.	.	.	.	.	44	57	55	60
Iowa	325017	Hybrid016	PHB47 x PHN46	WISN14/31538	Curtiss - 2	High	Rep1	59	56	12	13	13	13	12	12	6	6	6	6	6	6	124	129	143	135	125	130	240	267	244	249	248	240	37	33	39	39	37	40	69	65	69	73	69	73	108	107	107	110
Iowa	326033	Hybrid016	PHB47 x PHN46	WISN14/31538	Curtiss - 2	High	Rep2	58	56	12	12	12	12	12	12	6	6	6	6	5	6	120	129	133	131	123	136	247	255	258	255	237	256	40	34	39	37	32	35	74	68	74	70	69	70	111	107	118	113
Iowa	327014	Hybrid016	PHB47 x PHN46	WISN14/31538	Curtiss - 2	Low	Rep1	59	56	13	13	.	13	12	13	6	5	6	6	6	6	117	129	88	124	102	110	227	228	211	235	221	224	37	26	34	33	38	39	68	50	66	64	70	72	99	80	85	94
Iowa	328045	Hybrid016	PHB47 x PHN46	WISN14/31538	Curtiss - 2	Low	Rep2	61	57	12	13	13	12	12	13	6	5	6	5	5	5	110	129	109	110	114	120	221	226	221	216	212	215	17	17	35	14	19	20	44	44	65	38	40	47	72	63	94	66
Iowa	329008	Hybrid016	PHB47 x PHN46	WISN14/31538	Kelly - 1	High	Rep1	61	57	.	.	.	.	.	.	5	5	6	5	5	6	141	135	135	139	143	129	249	241	258	247	248	248	.	.	.	.	.	.	51	58	42	53	52	57	76	81	68	74
Iowa	330042	Hybrid016	PHB47 x PHN46	WISN14/31538	Kelly - 1	High	Rep2	61	58	.	.	.	.	.	.	5	5	6	5	5	6	150	138	122	140	141	122	256	250	252	252	249	254	.	.	.	.	.	.	44	45	53	55	54	55	71	58	78	78
Iowa	331048	Hybrid016	PHB47 x PHN46	WISN14/31538	Kelly - 1	Low	Rep1	61	58	.	.	.	.	.	.	6	6	5	6	.	6	122	119	125	114	.	109	232	227	226	224	.	217	29	29	27	29	.	28	52	55	48	52	.	50	80	79	76	80
Iowa	332013	Hybrid016	PHB47 x PHN46	WISN14/31538	Kelly - 1	Low	Rep2	61	58	.	.	.	.	.	.	6	6	6	6	6	6	125	124	119	123	114	128	234	236	235	232	228	243	28	30	25	30	29	30	50	49	41	53	50	57	78	77	66	84
Iowa	333049	Hybrid016	PHB47 x PHN46	WISN14/31538	Kelly - 2	High	Rep1	62	58	.	.	.	.	.	.	6	5	6	5	5	5	153	146	158	151	150	149	250	264	270	251	254	249	31	32	27	29	31	31	57	58	55	58	61	57	91	94	87	85
Iowa	334043	Hybrid016	PHB47 x PHN46	WISN14/31538	Kelly - 2	High	Rep2	61	58	.	.	.	.	.	.	6	5	6	6	6	5	147	153	120	135	139	156	260	257	235	236	269	262	33	33	29	34	31	30	61	60	55	62	60	58	95	93	82	95
Iowa	335030	Hybrid016	PHB47 x PHN46	WISN14/31538	Kelly - 2	Low	Rep1	61	54	.	.	.	.	.	.	6	5	5	5	5	6	123	129	131	130	120	121	242	234	234	237	234	238	.	.	.	.	.	.	50	52	44	47	54	46	74	76	71	74
Iowa	336041	Hybrid016	PHB47 x PHN46	WISN14/31538	Kelly - 2	Low	Rep2	61	57	.	.	.	.	.	.	.	6	5	5	5	5	.	128	125	123	115	114	.	250	226	225	221	215	.	.	.	.	.	.	32	39	53	49	45	53	.	61	75	75
Minnesota	101034	Hybrid017	PHK56 x PHK76	WISN14/31539	St Paul - 1	High	Rep1	77	77	13	13	13	13	13	12	6	6	6	6	6	6	115	126	125	138	142	107	250	251	254	260	270	252	.	.	.	.	.	.	.	.	.	.	.	.	23	21	23	21
Minnesota	102022	Hybrid017	PHK56 x PHK76	WISN14/31539	St Paul - 1	High	Rep2	77	76	13	12	13	13	13	.	5	6	6	5	6	.	136	109	133	128	141	109	236	226	249	246	262	172	.	.	.	.	.	.	.	.	.	.	.	.	23	24	24	22
Minnesota	103027	Hybrid017	PHK56 x PHK76	WISN14/31539	St Paul - 1	Low	Rep1	80	78	12	12	14	11	13	13	6	6	6	6	6	6	101	112	121	84	104	114	225	239	243	214	225	241	.	.	.	.	.	.	.	.	.	.	.	.	14	21	23	16
Minnesota	104040	Hybrid017	PHK56 x PHK76	WISN14/31539	St Paul - 1	Low	Rep2	79	78	13	13	13	14	12	14	6	6	6	6	6	6	105	108	108	106	93	113	224	230	227	227	216	232	.	.	.	.	.	.	.	.	.	.	.	.	21	15	21	18
Minnesota	105036	Hybrid017	PHK56 x PHK76	WISN14/31539	St Paul - 2	High	Rep1	67	68	12	12	13	12	13	13	5	6	6	6	6	6	126	115	130	113	127	124	234	244	256	251	246	244	.	.	.	.	.	.	23	24	21	21	26	22	45	44	39	43
Minnesota	106017	Hybrid017	PHK56 x PHK76	WISN14/31539	St Paul - 2	High	Rep2	67	66	12	10	12	12	13	10	6	6	6	7	5	6	100	97	104	100	115	91	224	230	229	224	216	214	.	.	.	.	.	.	25	24	19	25	24	23	43	42	36	45
Minnesota	107008	Hybrid017	PHK56 x PHK76	WISN14/31539	St Paul - 2	Low	Rep1	66	66	12	12	12	12	12	12	5	6	6	6	6	6	96	100	101	101	100	95	228	229	230	223	232	223	.	.	.	.	.	.	20	20	22	21	17	23	40	40	40	36
Minnesota	108015	Hybrid017	PHK56 x PHK76	WISN14/31539	St Paul - 2	Low	Rep2	73	72	12	12	13	13	12	12	6	7	6	6	6	7	86	93	114	113	98	95	197	217	224	223	213	227	.	.	.	.	.	.	21	25	18	10	25	21	37	40	31	42
Minnesota	109040	Hybrid017	PHK56 x PHK76	FILL	Waseca	High	Rep1
Minnesota	110005	Hybrid017	PHK56 x PHK76	FILL	Waseca	High	Rep2
Minnesota	111047	Hybrid017	PHK56 x PHK76	WISN14/31539	Waseca	Low	Rep1	62	63	.	.	.	.	.	.	.	.	.	.	.	.	107	91	101	103	.	.	217	200	216	216	.	.	.	.	.	.	.	.	.	.	.	.	.	.	.	.	.	.
Minnesota	112047	Hybrid017	PHK56 x PHK76	WISN14/31539	Waseca	Low	Rep2	60	63	.	.	.	.	.	.	.	.	.	.	.	.	86	95	109	91	94	94	199	205	208	207	209	208	.	.	.	.	.	.	.	.	.	.	.	.	.	.	.	.
Wisconsin	217045	Hybrid017	PHK56 x PHK76	WISN14/31539	Arlington	High	Rep1	60	61	.	.	.	.	.	.	.	.	.	.	.	.	140	115	115	115	115	.	250	245	250	235	250	.	.	.	.	.	.	.	.	.	.	.	.	.	.	.	.	.
Wisconsin	218038	Hybrid017	PHK56 x PHK76	WISN14/31539	Arlington	High	Rep2	60	61	.	.	.	.	.	.	.	.	.	.	.	.	100	100	100	105	130	.	230	230	230	230	220	.	.	.	.	.	.	.	.	.	.	.	.	.	.	.	.	.
Wisconsin	219004	Hybrid017	PHK56 x PHK76	WISN14/31539	Arlington	Low	Rep1	.	.	.	.	.	.	.	.	.	.	.	.	.	.	85	100	100	120	100	.	215	220	225	210	210	.	.	.	.	.	.	.	.	.	.	.	.	.	.	.	.	.
Wisconsin	220016	Hybrid017	PHK56 x PHK76	WISN14/31539	Arlington	Low	Rep2	.	.	.	.	.	.	.	.	.	.	.	.	.	.	100	100	75	100	90	.	210	210	205	175	215	.	.	.	.	.	.	.	.	.	.	.	.	.	.	.	.	.
Iowa	321011	Hybrid017	PHK56 x PHK76	WISN14/31539	Curtiss - 1	High	Rep1	64	63	13	.	12	.	.	12	5	.	6	.	.	6	103	.	85	.	.	102	239	.	239	.	.	235	.	.	.	.	.	.	.	.	.	.	.	.	66	67	66	69
Iowa	322011	Hybrid017	PHK56 x PHK76	WISN14/31539	Curtiss - 1	High	Rep2	62	62	12	12	12	12	12	12	6	6	6	6	6	6	106	107	104	98	112	105	238	237	243	231	249	247	.	.	.	.	.	.	.	.	.	.	.	.	68	64	67	67
Iowa	323008	Hybrid017	PHK56 x PHK76	WISN14/31539	Curtiss - 1	Low	Rep1	62	62	13	.	12	12	.	.	6	.	.	7	.	.	99	.	85	80	.	.	220	.	.	229	.	.	.	.	.	.	.	.	.	.	.	.	.	.	59	39	58	56
Iowa	324015	Hybrid017	PHK56 x PHK76	WISN14/31539	Curtiss - 1	Low	Rep2	62	61	14	12	12	.	12	12	6	6	5	6	6	6	109	80	86	104	87	82	237	217	216	215	212	214	.	.	.	.	.	.	.	.	.	.	.	.	63	63	56	69
Iowa	325038	Hybrid017	PHK56 x PHK76	WISN14/31539	Curtiss - 2	High	Rep1	57	55	.	11	12	12	12	12	5	7	5	6	6	.	113	98	95	95	103	92	220	232	206	220	229	.	.	.	.	.	.	.	.	.	.	.	.	.	.	.	.	.
Iowa	326021	Hybrid017	PHK56 x PHK76	WISN14/31539	Curtiss - 2	High	Rep2	57	55	13	12	12	11	12	.	5	5	6	4	6	.	125	90	100	94	104	.	224	207	227	201	224	.	.	.	.	.	.	.	.	.	.	.	.	.	.	.	.	.
Iowa	327037	Hybrid017	PHK56 x PHK76	WISN14/31539	Curtiss - 2	Low	Rep1	56	54	.	.	.	.	13	13	6	6	6	6	5	.	105	85	73	86	104	97	219	204	220	199	203	.	35	27	19	33	32	31	64	55	43	63	65	66	93	88	76	91
Iowa	328016	Hybrid017	PHK56 x PHK76	WISN14/31539	Curtiss - 2	Low	Rep2	57	54	.	.	.	10	12	12	6	6	6	6	6	6	87	84	83	90	86	87	209	203	206	215	200	209	36	35	35	25	33	30	67	66	65	49	66	61	97	96	97	80
Iowa	329042	Hybrid017	PHK56 x PHK76	FILL	Kelly - 1	High	Rep1
Iowa	330032	Hybrid017	PHK56 x PHK76	FILL	Kelly - 1	High	Rep2
Iowa	331041	Hybrid017	PHK56 x PHK76	WISN14/31539	Kelly - 1	Low	Rep1	59	56	.	.	.	.	.	.	5	5	5	5	6	6	108	107	102	107	88	82	210	205	205	215	217	203	26	31	28	22	22	28	43	56	46	40	40	49	65	80	74	62
Iowa	332046	Hybrid017	PHK56 x PHK76	WISN14/31539	Kelly - 1	Low	Rep2	57	56	.	.	.	.	.	.	6	5	5	6	6	.	85	105	103	89	90	.	200	203	198	209	207	.	31	30	31	24	30	30	54	50	53	43	51	53	76	77	81	69
Iowa	333010	Hybrid017	PHK56 x PHK76	FILL	Kelly - 2	High	Rep1
Iowa	334023	Hybrid017	PHK56 x PHK76	FILL	Kelly - 2	High	Rep2
Iowa	335017	Hybrid017	PHK56 x PHK76	FILL	Kelly - 2	Low	Rep1
Iowa	336033	Hybrid017	PHK56 x PHK76	FILL	Kelly - 2	Low	Rep2
Minnesota	101002	Hybrid018	LH185 x PHK56	WISN14/31542	St Paul - 1	High	Rep1	79	78	13	13	12	12	13	.	6	5	6	6	6	.	124	103	108	106	115	.	254	204	258	257	259	.	.	.	.	.	.	.	.	.	.	.	.	.	25	19	25	23
Minnesota	102042	Hybrid018	LH185 x PHK56	WISN14/31542	St Paul - 1	High	Rep2	82	79	12	12	12	12	12	13	7	6	6	6	6	6	91	116	106	115	120	110	236	256	246	251	260	251	.	.	.	.	.	.	.	.	.	.	.	.	19	12	24	10
Minnesota	103007	Hybrid018	LH185 x PHK56	WISN14/31542	St Paul - 1	Low	Rep1	79	78	13	12	11	.	.	.	6	7	7	.	.	.	104	87	80	.	.	.	231	242	237	.	.	.	.	.	.	.	.	.	.	.	.	.	.	.	19	18	15	19
Minnesota	104033	Hybrid018	LH185 x PHK56	WISN14/31542	St Paul - 1	Low	Rep2	81	79	12	12	12	.	.	.	6	6	7	.	.	.	90	95	86	.	.	.	224	229	238	.	.	.	.	.	.	.	.	.	.	.	.	.	.	.	20	12	13	12
Minnesota	105003	Hybrid018	LH185 x PHK56	WISN14/31542	St Paul - 2	High	Rep1	68	69	12	12	12	12	11	11	6	5	7	6	6	6	114	105	116	129	115	110	238	227	263	259	248	246	.	.	.	.	.	.	21	7	14	20	21	18	40	17	29	36
Minnesota	106025	Hybrid018	LH185 x PHK56	FILL	St Paul - 2	High	Rep2
Minnesota	107043	Hybrid018	LH185 x PHK56	WISN14/31542	St Paul - 2	Low	Rep1	74	74	12	12	12	12	12	10	6	6	6	6	6	7	92	95	92	93	91	70	231	231	235	236	232	225	.	.	.	.	.	.	19	15	20	19	21	18	42	32	38	44
Minnesota	108024	Hybrid018	LH185 x PHK56	WISN14/31542	St Paul - 2	Low	Rep2	72	71	12	12	12	12	12	12	7	7	6	7	7	6	82	81	90	96	94	87	223	226	229	246	250	241	.	.	.	.	.	.	28	18	22	26	25	17	49	35	43	48
Minnesota	109033	Hybrid018	LH185 x PHK56	FILL	Waseca	High	Rep1
Minnesota	110040	Hybrid018	LH185 x PHK56	FILL	Waseca	High	Rep2
Minnesota	111042	Hybrid018	LH185 x PHK56	WISN14/31542	Waseca	Low	Rep1	62	62	.	.	.	.	.	.	.	.	.	.	.	.	91	100	81	99	72	85	210	226	220	227	220	206	.	.	.	.	.	.	.	.	.	.	.	.	.	.	.	.
Minnesota	112042	Hybrid018	LH185 x PHK56	WISN14/31542	Waseca	Low	Rep2	64	67	.	.	.	.	.	.	.	.	.	.	.	.	94	94	94	91	75	76	213	209	218	211	209	214	.	.	.	.	.	.	.	.	.	.	.	.	.	.	.	.
Wisconsin	217012	Hybrid018	LH185 x PHK56	WISN14/31542	Arlington	High	Rep1	60	61	.	.	.	.	.	.	.	.	.	.	.	.	110	150	110	110	110	.	250	250	250	250	250	.	.	.	.	.	.	.	.	.	.	.	.	.	.	.	.	.
Wisconsin	218046	Hybrid018	LH185 x PHK56	WISN14/31542	Arlington	High	Rep2	62	64	.	.	.	.	.	.	.	.	.	.	.	.	105	105	105	110	120	.	245	240	240	245	240	.	.	.	.	.	.	.	.	.	.	.	.	.	.	.	.	.
Wisconsin	219035	Hybrid018	LH185 x PHK56	WISN14/31542	Arlington	Low	Rep1	.	.	.	.	.	.	.	.	.	.	.	.	.	.	90	85	85	90	90	.	225	215	215	225	230	.	.	.	.	.	.	.	.	.	.	.	.	.	.	.	.	.
Wisconsin	220005	Hybrid018	LH185 x PHK56	WISN14/31542	Arlington	Low	Rep2	.	.	.	.	.	.	.	.	.	.	.	.	.	.	95	100	95	95	90	.	240	240	235	240	240	.	.	.	.	.	.	.	.	.	.	.	.	.	.	.	.	.
Iowa	321013	Hybrid018	LH185 x PHK56	WISN14/31542	Curtiss - 1	High	Rep1	64	64	11	12	12	13	.	12	7	6	6	7	.	7	72	90	100	107	.	93	244	242	254	258	.	262	.	.	.	.	.	.	.	.	.	.	.	.	61.5	61.5	64.5	57
Iowa	322036	Hybrid018	LH185 x PHK56	WISN14/31542	Curtiss - 1	High	Rep2	63	65	13	.	.	12	12	12	.	.	.	.	6	6	107	.	.	100	100	102	.	.	.	.	242	244	.	.	.	.	.	.	.	.	.	.	.	.	58	71	64	63
Iowa	323042	Hybrid018	LH185 x PHK56	WISN14/31542	Curtiss - 1	Low	Rep1	63	62	11	12	12	12	12	12	7	7	6	6	7	6	61	76	78	74	73	75	225	238	224	216	234	220	.	.	.	.	.	.	.	.	.	.	.	.	48	47	58	61
Iowa	324040	Hybrid018	LH185 x PHK56	WISN14/31542	Curtiss - 1	Low	Rep2	63	63	.	.	.	.	11	12	.	.	.	.	7	6	.	.	79	.	80	83	.	.	222	.	233	220	.	.	.	.	.	.	.	.	.	.	.	.	63	64	35	57
Iowa	325040	Hybrid018	LH185 x PHK56	WISN14/31542	Curtiss - 2	High	Rep1	58	57	13	12	12	12	11	13	.	7	.	.	5	.	123	85	91	93	80	89	.	219	.	.	202	.	.	.	.	.	.	.	.	.	.	.	.	.	.	.	.	.
Iowa	326003	Hybrid018	LH185 x PHK56	WISN14/31542	Curtiss - 2	High	Rep2	58	57	12	12	11	.	.	.	.	6	6	.	.	.	93	102	95	.	.	.	.	234	225	.	.	.	.	.	.	.	.	.	.	.	.	.	.	.	.	.	.	.
Iowa	327034	Hybrid018	LH185 x PHK56	WISN14/31542	Curtiss - 2	Low	Rep1	57	55	12	12	12	12	12	.	.	6	6	6	6	.	87	97	83	85	90	.	.	228	217	218	226	.	32	30	36	37	18	.	61	57	66	63	42	.	89	86	96	91
Iowa	328029	Hybrid018	LH185 x PHK56	WISN14/31542	Curtiss - 2	Low	Rep2	57	57	.	12	12	12	12	.	6	7	6	6	6	6	87	76	86	84	84	82	216	230	223	211	217	212	30	34	13	31	36	37	55	64	31	55	62	65	83	91	62	84
Iowa	329029	Hybrid018	LH185 x PHK56	FILL	Kelly - 1	High	Rep1
Iowa	330036	Hybrid018	LH185 x PHK56	FILL	Kelly - 1	High	Rep2
Iowa	331018	Hybrid018	LH185 x PHK56	WISN14/31542	Kelly - 1	Low	Rep1	60	59	.	.	.	.	.	.	6	6	6	7	6	5	79	97	80	81	86	90	218	225	219	234	220	208	17	30	26	30	23	28	38	53	45	48	40	42	61	77	66	71
Iowa	332027	Hybrid018	LH185 x PHK56	WISN14/31542	Kelly - 1	Low	Rep2	59	58	.	.	.	.	.	.	7	7	7	6	6	5	91	91	93	93	90	95	242	244	227	226	226	205	30	30	30	28	30	31	49	49	49	48	49	53	77	76	77	77
Iowa	333047	Hybrid018	LH185 x PHK56	FILL	Kelly - 2	High	Rep1
Iowa	334013	Hybrid018	LH185 x PHK56	FILL	Kelly - 2	High	Rep2
Iowa	335043	Hybrid018	LH185 x PHK56	FILL	Kelly - 2	Low	Rep1
Iowa	336010	Hybrid018	LH185 x PHK56	FILL	Kelly - 2	Low	Rep2
Minnesota	101017	Hybrid019	PHK56 x LH82	WISN14/31543	St Paul - 1	High	Rep1	79	79	14	14	14	13	14	14	6	5	6	7	6	6	147	148	151	140	132	136	261	255	259	271	247	256	.	.	.	.	.	.	.	.	.	.	.	.	14	21	24	13
Minnesota	102050	Hybrid019	PHK56 x LH82	WISN14/31543	St Paul - 1	High	Rep2	80	80	14	13	14	14	13	13	6	7	6	6	6	6	131	141	119	135	140	130	246	253	253	256	246	253	.	.	.	.	.	.	.	.	.	.	.	.	15	14	18	4
Minnesota	103018	Hybrid019	PHK56 x LH82	WISN14/31543	St Paul - 1	Low	Rep1	79	79	11	14	13	14	14	14	6	6	6	6	6	6	83	95	93	96	102	104	193	206	226	213	212	221	.	.	.	.	.	.	.	.	.	.	.	.	22	15	16	19
Minnesota	104032	Hybrid019	PHK56 x LH82	WISN14/31543	St Paul - 1	Low	Rep2	78	78	13	15	13	14	14	14	7	6	7	6	6	6	84	97	95	111	105	107	221	216	225	226	215	225	.	.	.	.	.	.	.	.	.	.	.	.	17	8	20	14
Minnesota	105008	Hybrid019	PHK56 x LH82	WISN14/31543	St Paul - 2	High	Rep1	68	68	12	13	13	14	13	13	7	6	6	6	6	6	111	129	123	132	118	111	246	244	241	229	248	240	.	.	.	.	.	.	19	24	15	19	27	17	36	40	43	40
Minnesota	106041	Hybrid019	PHK56 x LH82	WISN14/31543	St Paul - 2	High	Rep2	70	68	13	13	13	13	13	13	6	6	6	6	7	7	120	114	131	122	119	115	235	230	235	233	232	232	.	.	.	.	.	.	21	21	19	21	22	20	40	43	43	41
Minnesota	107032	Hybrid019	PHK56 x LH82	WISN14/31543	St Paul - 2	Low	Rep1	65	65	14	14	14	14	14	14	6	6	7	6	6	6	108	102	104	103	113	99	220	220	237	226	244	293	.	.	.	.	.	.	11	24	21	24	23	22	27	35	41	40
Minnesota	108042	Hybrid019	PHK56 x LH82	WISN14/31543	St Paul - 2	Low	Rep2	75	73	13	13	13	13	13	13	6	6	7	7	6	7	102	93	96	104	100	93	197	208	221	219	209	227	.	.	.	.	.	.	23	23	24	24	24	28	42	44	46	41
Minnesota	109002	Hybrid019	PHK56 x LH82	WISN14/31543	Waseca	High	Rep1	62	63	.	.	.	.	.	.	.	.	.	.	.	.	110	117	111	113	106	105	215	206	200	210	200	205	.	.	.	.	.	.	.	.	.	.	.	.	.	.	.	.
Minnesota	110026	Hybrid019	PHK56 x LH82	WISN14/31543	Waseca	High	Rep2	61	61	.	.	.	.	.	.	.	.	.	.	.	.	100	105	110	119	101	102	222	214	215	222	215	206	.	.	.	.	.	.	.	.	.	.	.	.	.	.	.	.
Minnesota	111040	Hybrid019	PHK56 x LH82	WISN14/31543	Waseca	Low	Rep1	60	63	.	.	.	.	.	.	.	.	.	.	.	.	104	89	85	92	85	84	199	202	196	189	196	197	.	.	.	.	.	.	.	.	.	.	.	.	.	.	.	.
Minnesota	112025	Hybrid019	PHK56 x LH82	WISN14/31543	Waseca	Low	Rep2	60	60	.	.	.	.	.	.	.	.	.	.	.	.	81	99	89	85	97	87	201	218	200	195	234	196	.	.	.	.	.	.	.	.	.	.	.	.	.	.	.	.
Wisconsin	217041	Hybrid019	PHK56 x LH82	WISN14/31543	Arlington	High	Rep1	60	61	.	.	.	.	.	.	.	.	.	.	.	.	135	120	125	120	115	.	225	240	240	235	245	.	.	.	.	.	.	.	.	.	.	.	.	.	.	.	.	.
Wisconsin	218022	Hybrid019	PHK56 x LH82	WISN14/31543	Arlington	High	Rep2	61	62	.	.	.	.	.	.	.	.	.	.	.	.	120	115	100	110	120	.	240	250	205	235	250	.	.	.	.	.	.	.	.	.	.	.	.	.	.	.	.	.
Wisconsin	219003	Hybrid019	PHK56 x LH82	WISN14/31543	Arlington	Low	Rep1	.	.	.	.	.	.	.	.	.	.	.	.	.	.	110	105	100	95	90	.	230	225	230	225	215	.	.	.	.	.	.	.	.	.	.	.	.	.	.	.	.	.
Wisconsin	220034	Hybrid019	PHK56 x LH82	WISN14/31543	Arlington	Low	Rep2	.	.	.	.	.	.	.	.	.	.	.	.	.	.	90	100	100	110	115	.	230	215	220	230	230	.	.	.	.	.	.	.	.	.	.	.	.	.	.	.	.	.
Iowa	321001	Hybrid019	PHK56 x LH82	WISN14/31543	Curtiss - 1	High	Rep1	63	63	13	13	13	13	.	13	.	.	6	6	.	4	113	90	110	108	.	104	.	.	237	233	.	213	.	.	.	.	.	.	.	.	.	.	.	.	64.5	67.5	62	65
Iowa	322021	Hybrid019	PHK56 x LH82	WISN14/31543	Curtiss - 1	High	Rep2	62	62	.	.	13	.	13	14	6	6	7	6	6	6	95	102	102	97	98	126	224	187	222	217	223	226	.	.	.	.	.	.	.	.	.	.	.	.	58	34	60	70
Iowa	323018	Hybrid019	PHK56 x LH82	WISN14/31543	Curtiss - 1	Low	Rep1	62	62	14	14	13	13	.	.	5	6	7	6	7	6	80	99	87	84	78	80	219	200	212	205	197	203	.	.	.	.	.	.	.	.	.	.	.	.	52	48	53	65
Iowa	324034	Hybrid019	PHK56 x LH82	WISN14/31543	Curtiss - 1	Low	Rep2	62	63	14	13	12	13	13	.	6	7	6	6	7	.	100	84	87	87	88	.	216	220	215	231	219	.	.	.	.	.	.	.	.	.	.	.	.	.	51	64	60	61
Iowa	325019	Hybrid019	PHK56 x LH82	WISN14/31543	Curtiss - 2	High	Rep1	57	57	14	.	13	.	13	13	6	6	6	6	6	7	114	97	106	108	120	103	222	220	228	227	228	231	33	37	32	32	30	37	72	74	64	65	59	71	105	108	99	103
Iowa	326039	Hybrid019	PHK56 x LH82	WISN14/31543	Curtiss - 2	High	Rep2	57	55	12	13	13	13	13	13	.	6	.	6	.	6	108	121	110	125	115	120	.	.	.	236	.	243	36	34	37	33	37	35	70	23	67	80	70	77	104	107	116	110
Iowa	327022	Hybrid019	PHK56 x LH82	WISN14/31543	Curtiss - 2	Low	Rep1	57	55	.	12	14	.	13	12	.	6	.	7	7	.	97	85	100	83	85	79	.	204	.	212	213	.	30	6	33	37	34	38	68	24	67	75	68	76	96	47	94	103
Iowa	328020	Hybrid019	PHK56 x LH82	WISN14/31543	Curtiss - 2	Low	Rep2	55	54	.	.	13	.	.	.	6	6	6	5	7	6	90	100	90	115	79	97	209	210	205	205	213	205	32	22	37	18	37	37	64	48	73	41	73	73	101	105	106	76
Iowa	329049	Hybrid019	PHK56 x LH82	WISN14/31543	Kelly - 1	High	Rep1	56	55	.	.	.	.	.	.	6	7	5	5	6	5	112	100	113	110	110	113	230	237	227	223	235	234	.	.	.	.	.	.	54	61	50	51	63	59	84	79	75	88
Iowa	330011	Hybrid019	PHK56 x LH82	WISN14/31543	Kelly - 1	High	Rep2	57	56	.	.	.	.	.	.	.	4	5	5	5	5	.	147	134	132	125	136	.	244	248	244	247	250	.	.	.	.	.	.	54	52	46	44	56	58	.	80	72	75
Iowa	331020	Hybrid019	PHK56 x LH82	WISN14/31543	Kelly - 1	Low	Rep1	58	56	.	.	.	.	.	.	5	6	6	6	6	5	93	100	90	97	93	101	201	208	204	210	212	197	33	30	32	29	31	32	60	54	60	53	57	56	83	81	88	77
Iowa	332049	Hybrid019	PHK56 x LH82	WISN14/31543	Kelly - 1	Low	Rep2	55	55	.	.	.	.	.	.	5	6	6	5	5	6	100	89	92	108	106	85	205	195	197	200	197	195	35	33	30	32	32	33	60	57	55	58	59	59	93	84	85	88
Iowa	333050	Hybrid019	PHK56 x LH82	WISN14/31543	Kelly - 2	High	Rep1	59	58	.	.	.	.	.	.	6	6	5	5	6	5	113	112	130	110	111	134	237	230	227	228	241	226	31	32	33	36	33	34	55	56	59	62	61	61	84	89	88	92
Iowa	334039	Hybrid019	PHK56 x LH82	WISN14/31543	Kelly - 2	High	Rep2	58	57	.	.	.	.	.	.	6	5	7	6	6	6	119	129	108	120	108	112	227	220	237	228	224	229	31	32	34	35	34	33	58	59	63	62	62	61	90	90	95	95
Iowa	335013	Hybrid019	PHK56 x LH82	WISN14/31543	Kelly - 2	Low	Rep1	57	56	.	.	.	.	.	.	5	6	6	6	5	6	109	89	94	91	111	96	211	211	217	214	224	212	.	.	.	.	.	.	41	50	46	50	45	44	69	77	77	76
Iowa	336024	Hybrid019	PHK56 x LH82	WISN14/31543	Kelly - 2	Low	Rep2	58	57	.	.	.	.	.	.	6	5	5	6	6	6	101	100	104	90	103	93	225	201	209	212	220	221	.	.	.	.	.	.	40	50	45	46	37	47	65	75	73	73
Minnesota	101045	Hybrid020	PHK56 x W606S	WISN14/31545	St Paul - 1	High	Rep1	80	78	.	13	13	13	13	14	.	7	7	8	7	7	123	132	130	121	133	150	.	250	254	265	271	283	.	.	.	.	.	.	.	.	.	.	.	.	25	15	14	7
Minnesota	102020	Hybrid020	PHK56 x W606S	WISN14/31545	St Paul - 1	High	Rep2	80	79	13	14	14	14	14	15	6	6	7	6	6	6	138	150	151	154	137	153	251	264	279	279	267	268	.	.	.	.	.	.	.	.	.	.	.	.	16	24	28	17
Minnesota	103006	Hybrid020	PHK56 x W606S	WISN14/31545	St Paul - 1	Low	Rep1	80	78	13	14	14	14	14	12	7	6	7	7	6	7	113	124	130	131	125	105	255	246	264	260	242	244	.	.	.	.	.	.	.	.	.	.	.	.	24	26	25	17
Minnesota	104035	Hybrid020	PHK56 x W606S	WISN14/31545	St Paul - 1	Low	Rep2	82	78	14	14	14	14	14	14	.	6	6	7	6	6	124	117	129	113	106	90	.	239	237	236	229	214	.	.	.	.	.	.	.	.	.	.	.	.	20	24	25	16
Minnesota	105050	Hybrid020	PHK56 x W606S	WISN14/31545	St Paul - 2	High	Rep1	69	68	14	14	13	13	13	13	6	7	7	7	7	8	134	135	129	110	110	130	254	261	232	246	225	268	.	.	.	.	.	.	24	25	24	26	18	26	46	46	48	48
Minnesota	106013	Hybrid020	PHK56 x W606S	WISN14/31545	St Paul - 2	High	Rep2	66	66	14	13	13	14	14	14	7	7	7	6	6	6	127	127	130	108	125	133	244	249	238	229	235	248	.	.	.	.	.	.	20	27	26	17	24	20	29	47	46	38
Minnesota	107030	Hybrid020	PHK56 x W606S	WISN14/31545	St Paul - 2	Low	Rep1	67	66	14	14	14	13	13	13	7	7	7	7	7	8	113	114	115	113	124	118	256	248	247	236	259	249	.	.	.	.	.	.	23	21	25	23	21	22	41	43	44	38
Minnesota	108004	Hybrid020	PHK56 x W606S	WISN14/31545	St Paul - 2	Low	Rep2	76	77	13	14	14	13	13	13	7	7	6	6	7	7	110	130	137	130	111	110	256	260	260	247	265	261	.	.	.	.	.	.	25	24	25	25	21	22	45	41	42	38
Minnesota	109042	Hybrid020	PHK56 x W606S	FILL	Waseca	High	Rep1
Minnesota	110022	Hybrid020	PHK56 x W606S	FILL	Waseca	High	Rep2
Minnesota	111046	Hybrid020	PHK56 x W606S	WISN14/31545	Waseca	Low	Rep1	60	61	.	.	.	.	.	.	.	.	.	.	.	.	112	96	92	108	102	94	230	225	224	235	234	230	.	.	.	.	.	.	.	.	.	.	.	.	.	.	.	.
Minnesota	112007	Hybrid020	PHK56 x W606S	WISN14/31545	Waseca	Low	Rep2	59	61	.	.	.	.	.	.	.	.	.	.	.	.	105	102	99	100	112	121	238	233	233	230	224	240	.	.	.	.	.	.	.	.	.	.	.	.	.	.	.	.
Wisconsin	217042	Hybrid020	PHK56 x W606S	WISN14/31545	Arlington	High	Rep1	60	61	.	.	.	.	.	.	.	.	.	.	.	.	130	130	130	135	135	.	260	280	260	270	260	.	.	.	.	.	.	.	.	.	.	.	.	.	.	.	.	.
Wisconsin	218050	Hybrid020	PHK56 x W606S	WISN14/31545	Arlington	High	Rep2	62	64	.	.	.	.	.	.	.	.	.	.	.	.	130	130	135	140	125	.	255	265	250	250	255	.	.	.	.	.	.	.	.	.	.	.	.	.	.	.	.	.
Wisconsin	219044	Hybrid020	PHK56 x W606S	WISN14/31545	Arlington	Low	Rep1	.	.	.	.	.	.	.	.	.	.	.	.	.	.	105	70	115	115	105	.	250	145	240	235	250	.	.	.	.	.	.	.	.	.	.	.	.	.	.	.	.	.
Wisconsin	220022	Hybrid020	PHK56 x W606S	WISN14/31545	Arlington	Low	Rep2	.	.	.	.	.	.	.	.	.	.	.	.	.	.	105	105	100	100	105	.	245	250	250	245	250	.	.	.	.	.	.	.	.	.	.	.	.	.	.	.	.	.
Iowa	321044	Hybrid020	PHK56 x W606S	WISN14/31545	Curtiss - 1	High	Rep1	65	64	14	13	13	13	14	13	6	7	8	7	6	7	121	106	104	109	128	118	251	224	261	260	263	260	.	.	.	.	.	.	.	.	.	.	.	.	70	49	64	69
Iowa	322050	Hybrid020	PHK56 x W606S	WISN14/31545	Curtiss - 1	High	Rep2	65	65	14	14	13	14	14	.	6	7	.	7	.	.	127	120	106	123	123	.	260	255	.	249	.	.	.	.	.	.	.	.	.	.	.	.	.	.	66	62	69	70
Iowa	323050	Hybrid020	PHK56 x W606S	WISN14/31545	Curtiss - 1	Low	Rep1	64	62	14	13	13	13	13	13	6	7	7	8	7	8	115	92	99	94	96	95	242	247	261	258	246	259	.	.	.	.	.	.	.	.	.	.	.	.	64	64	66	63
Iowa	324033	Hybrid020	PHK56 x W606S	WISN14/31545	Curtiss - 1	Low	Rep2	65	63	14	14	.	13	13	12	6	7	.	7	7	7	113	110	.	112	115	92	236	242	.	253	255	238	.	.	.	.	.	.	.	.	.	.	.	.	51	63	61	64
Iowa	325006	Hybrid020	PHK56 x W606S	WISN14/31545	Curtiss - 2	High	Rep1	58	57	14	13	14	13	14	13	7	6	7	7	5	6	110	116	102	119	132	115	236	230	248	241	240	231	32	22	34	28	34	35	66	47	76	61	75	73	96	83	108	93
Iowa	326010	Hybrid020	PHK56 x W606S	WISN14/31545	Curtiss - 2	High	Rep2	58	57	15	13	.	.	.	.	6	8	.	.	.	.	113	113	.	.	.	.	241	254	.	.	.	.	.	.	.	.	.	.	.	.	.	.	.	.	.	.	.	.
Iowa	327011	Hybrid020	PHK56 x W606S	WISN14/31545	Curtiss - 2	Low	Rep1	59	56	13	13	13	.	13	14	7	7	6	.	6	6	107	91	111	110	102	119	241	230	234	.	218	229	33	34	15	34	21	25	71	72	38	70	42	54	100	100	65	97
Iowa	328039	Hybrid020	PHK56 x W606S	WISN14/31545	Curtiss - 2	Low	Rep2	57	57	.	13	13	12	13	.	6	6	7	7	7	6	120	118	102	100	110	121	231	.	225	236	241	230	34	35	30	27	36	36	64	68	61	57	70	70	94	97	92	88
Iowa	329012	Hybrid020	PHK56 x W606S	FILL	Kelly - 1	High	Rep1
Iowa	330014	Hybrid020	PHK56 x W606S	FILL	Kelly - 1	High	Rep2
Iowa	331019	Hybrid020	PHK56 x W606S	WISN14/31545	Kelly - 1	Low	Rep1	60	58	.	.	.	.	.	.	6	7	6	6	7	6	109	109	112	110	94	110	224	238	229	227	230	224	29	31	31	29	28	30	50	56	55	53	50	54	73	84	80	78
Iowa	332033	Hybrid020	PHK56 x W606S	WISN14/31545	Kelly - 1	Low	Rep2	59	58	.	.	.	.	.	.	6	7	6	6	6	6	118	118	121	117	119	117	238	248	241	240	241	233	30	33	29	28	33	31	55	57	52	49	59	57	84	85	77	76
Iowa	333017	Hybrid020	PHK56 x W606S	FILL	Kelly - 2	High	Rep1
Iowa	334044	Hybrid020	PHK56 x W606S	FILL	Kelly - 2	High	Rep2
Iowa	335046	Hybrid020	PHK56 x W606S	FILL	Kelly - 2	Low	Rep1
Iowa	336016	Hybrid020	PHK56 x W606S	FILL	Kelly - 2	Low	Rep2
Minnesota	101040	Hybrid021	PHK56 x DK3IIH6	WISN14/31547	St Paul - 1	High	Rep1	80	78	14	14	13	14	13	13	5	5	7	5	6	6	131	96	98	105	96	98	253	212	246	250	255	244	.	.	.	.	.	.	.	.	.	.	.	.	26	24	25	24
Minnesota	102001	Hybrid021	PHK56 x DK3IIH6	WISN14/31547	St Paul - 1	High	Rep2	77	77	13	13	13	13	14	.	6	6	6	5	6	.	140	123	108	124	132	125	272	245	254	266	251	263	.	.	.	.	.	.	.	.	.	.	.	.	23	26	26	28
Minnesota	103024	Hybrid021	PHK56 x DK3IIH6	WISN14/31547	St Paul - 1	Low	Rep1	79	79	13	13	14	14	14	13	6	6	6	5	6	6	96	105	107	106	92	83	236	241	241	227	232	226	.	.	.	.	.	.	.	.	.	.	.	.	23	23	25	25
Minnesota	104010	Hybrid021	PHK56 x DK3IIH6	WISN14/31547	St Paul - 1	Low	Rep2	80	80	14	14	14	13	14	13	6	6	5	5	6	6	101	105	102	109	104	90	230	236	220	225	237	225	.	.	.	.	.	.	.	.	.	.	.	.	23	15	25	23
Minnesota	105011	Hybrid021	PHK56 x DK3IIH6	WISN14/31547	St Paul - 2	High	Rep1	68	69	10	14	14	14	14	13	6	6	6	6	6	6	74	98	105	111	130	103	215	232	238	244	238	241	.	.	.	.	.	.	13	23	21	21	23	22	28	43	37	40
Minnesota	106008	Hybrid021	PHK56 x DK3IIH6	WISN14/31547	St Paul - 2	High	Rep2	66	66	15	13	13	13	14	13	6	6	7	6	6	6	115	103	99	102	121	105	225	232	250	235	247	242	.	.	.	.	.	.	19	12	26	28	28	29	40	21	45	46
Minnesota	107021	Hybrid021	PHK56 x DK3IIH6	WISN14/31547	St Paul - 2	Low	Rep1	68	68	14	14	14	14	15	13	6	6	6	6	6	6	98	101	114	106	101	85	239	239	251	236	239	239	.	.	.	.	.	.	25	24	21	21	21	21	43	38	42	39
Minnesota	108028	Hybrid021	PHK56 x DK3IIH6	WISN14/31547	St Paul - 2	Low	Rep2	75	74	14	14	14	13	14	14	6	6	6	6	6	6	101	100	113	101	110	105	234	229	240	238	241	241	.	.	.	.	.	.	26	27	27	24	26	27	44	45	44	44
Minnesota	109023	Hybrid021	PHK56 x DK3IIH6	WISN14/31547	Waseca	High	Rep1	63	64	.	.	.	.	.	.	.	.	.	.	.	.	115	98	111	114	113	108	246	238	245	237	237	228	.	.	.	.	.	.	.	.	.	.	.	.	.	.	.	.
Minnesota	110002	Hybrid021	PHK56 x DK3IIH6	WISN14/31547	Waseca	High	Rep2	61	62	.	.	.	.	.	.	.	.	.	.	.	.	106	108	103	113	95	109	231	220	233	241	221	226	.	.	.	.	.	.	.	.	.	.	.	.	.	.	.	.
Minnesota	111002	Hybrid021	PHK56 x DK3IIH6	WISN14/31547	Waseca	Low	Rep1	61	62	.	.	.	.	.	.	.	.	.	.	.	.	105	104	97	107	89	92	233	233	220	215	226	225	.	.	.	.	.	.	.	.	.	.	.	.	.	.	.	.
Minnesota	112032	Hybrid021	PHK56 x DK3IIH6	WISN14/31547	Waseca	Low	Rep2	63	65	.	.	.	.	.	.	.	.	.	.	.	.	88	94	109	103	90	104	208	216	225	221	208	215	.	.	.	.	.	.	.	.	.	.	.	.	.	.	.	.
Wisconsin	217022	Hybrid021	PHK56 x DK3IIH6	WISN14/31547	Arlington	High	Rep1	61	62	.	.	.	.	.	.	.	.	.	.	.	.	115	120	110	130	120	.	270	260	260	250	250	.	.	.	.	.	.	.	.	.	.	.	.	.	.	.	.	.
Wisconsin	218041	Hybrid021	PHK56 x DK3IIH6	WISN14/31547	Arlington	High	Rep2	61	62	.	.	.	.	.	.	.	.	.	.	.	.	105	105	110	110	115	.	260	240	260	255	265	.	.	.	.	.	.	.	.	.	.	.	.	.	.	.	.	.
Wisconsin	219018	Hybrid021	PHK56 x DK3IIH6	WISN14/31547	Arlington	Low	Rep1	.	.	.	.	.	.	.	.	.	.	.	.	.	.	100	.	90	.	90	.	245	115	235	60	235	.	.	.	.	.	.	.	.	.	.	.	.	.	.	.	.	.
Wisconsin	220024	Hybrid021	PHK56 x DK3IIH6	WISN14/31547	Arlington	Low	Rep2	.	.	.	.	.	.	.	.	.	.	.	.	.	.	105	90	110	95	95	.	225	230	230	230	230	.	.	.	.	.	.	.	.	.	.	.	.	.	.	.	.	.
Iowa	321046	Hybrid021	PHK56 x DK3IIH6	WISN14/31547	Curtiss - 1	High	Rep1	63	63	13	13	13	13	13	13	.	.	5	.	5	5	98	110	99	105	101	122	.	.	228	.	233	238	.	.	.	.	.	.	.	.	.	.	.	.	65	62	65	66
Iowa	322016	Hybrid021	PHK56 x DK3IIH6	WISN14/31547	Curtiss - 1	High	Rep2	65	65	13	13	13	13	13	13	5	6	6	6	6	6	109	102	94	103	103	98	222	236	237	242	245	241	.	.	.	.	.	.	.	.	.	.	.	.	65	58	62	64
Iowa	323009	Hybrid021	PHK56 x DK3IIH6	WISN14/31547	Curtiss - 1	Low	Rep1	64	65	13	.	13	.	13	12	6	.	5	6	6	.	80	.	85	76	85	75	216	.	221	216	222	.	.	.	.	.	.	.	.	.	.	.	.	.	53	53	49	63
Iowa	324025	Hybrid021	PHK56 x DK3IIH6	WISN14/31547	Curtiss - 1	Low	Rep2	63	63	14	13	13	12	.	.	6	7	6	6	.	.	95	87	107	78	.	.	228	225	236	219	.	.	.	.	.	.	.	.	.	.	.	.	.	.	61	62	56	67
Iowa	325021	Hybrid021	PHK56 x DK3IIH6	WISN14/31547	Curtiss - 2	High	Rep1	58	57	14	13	.	.	.	.	5	6	6	6	5	.	128	113	122	114	126	104	241	245	240	247	239	.	32	33	35	33	32	33	60	63	66	61	60	65	93	99	95	97
Iowa	326028	Hybrid021	PHK56 x DK3IIH6	WISN14/31547	Curtiss - 2	High	Rep2	57	57	13	14	13	13	13	14	6	6	6	6	6	.	115	117	108	102	109	120	253	248	246	245	251	.	31	35	35	31	34	33	64	68	71	65	67	63	100	99	104	98
Iowa	327036	Hybrid021	PHK56 x DK3IIH6	WISN14/31547	Curtiss - 2	Low	Rep1	57	57	13	.	14	16	.	.	6	6	6	5	6	6	98	102	103	108	98	89	225	228	232	219	223	217	34	35	31	20	31	33	67	70	62	44	65	63	93	87	90	72
Iowa	328007	Hybrid021	PHK56 x DK3IIH6	WISN14/31547	Curtiss - 2	Low	Rep2	57	56	13	13	.	.	14	.	6	6	6	.	5	.	98	80	80	.	.	.	219	210	212	.	210	.	36	38	37	34	37	.	64	66	65	60	65	.	91	95	94	89
Iowa	329001	Hybrid021	PHK56 x DK3IIH6	WISN14/31547	Kelly - 1	High	Rep1	59	61	.	.	.	.	.	.	5	5	5	5	5	6	93	116	120	106	116	113	221	240	242	234	240	250	.	.	.	.	.	.	37	33	47	37	40	41	58	55	71	64
Iowa	330027	Hybrid021	PHK56 x DK3IIH6	WISN14/31547	Kelly - 1	High	Rep2	58	58	.	.	.	.	.	.	4	5	5	4	5	4	98	96	98	107	92	115	218	230	234	223	228	224	.	.	.	.	.	.	53	52	54	51	54	42	78	79	81	72
Iowa	331037	Hybrid021	PHK56 x DK3IIH6	WISN14/31547	Kelly - 1	Low	Rep1	59	58	.	.	.	.	.	.	5	6	6	5	5	5	116	103	89	103	107	120	223	241	231	222	222	230	26	25	25	27	29	27	47	46	45	46	50	48	72	67	73	72
Iowa	332039	Hybrid021	PHK56 x DK3IIH6	WISN14/31547	Kelly - 1	Low	Rep2	60	58	.	.	.	.	.	.	6	5	.	6	.	6	91	111	.	107	.	113	229	229	.	223	.	242	30	29	.	29	.	31	55	54	.	53	.	53	84	84	.	82
Iowa	333025	Hybrid021	PHK56 x DK3IIH6	WISN14/31547	Kelly - 2	High	Rep1	60	60	.	.	.	.	.	.	6	6	6	6	5	5	110	115	106	110	128	115	242	249	240	253	247	235	29	29	28	27	29	27	54	53	51	46	54	50	81	83	80	79
Iowa	334009	Hybrid021	PHK56 x DK3IIH6	WISN14/31547	Kelly - 2	High	Rep2	60	59	.	.	.	.	.	.	5	5	7	5	5	5	101	113	112	117	116	113	211	218	234	225	221	230	33	32	30	31	31	29	58	56	54	56	54	52	91	90	87	85
Iowa	335036	Hybrid021	PHK56 x DK3IIH6	WISN14/31547	Kelly - 2	Low	Rep1	58	57	.	.	.	.	.	.	5	5	5	5	6	5	88	109	95	112	96	107	232	229	238	233	239	228	.	.	.	.	.	.	45	43	49	46	47	46	72	69	77	74
Iowa	336020	Hybrid021	PHK56 x DK3IIH6	WISN14/31547	Kelly - 2	Low	Rep2	61	59	.	.	.	.	.	.	6	6	5	5	5	5	104	110	116	110	105	90	252	253	244	240	229	214	.	.	.	.	.	.	45	40	42	26	40	40	68	58	63	43
Minnesota	101033	Hybrid022	PHK56 x LH145	WISN14/31549	St Paul - 1	High	Rep1	78	78	14	14	13	13	14	13	6	6	7	6	6	6	136	147	138	140	137	118	267	274	276	254	248	255	.	.	.	.	.	.	.	.	.	.	.	.	26	23	23	24
Minnesota	102041	Hybrid022	PHK56 x LH145	WISN14/31549	St Paul - 1	High	Rep2	80	80	13	14	14	14	14	13	7	6	6	6	6	6	135	137	143	149	138	133	252	266	266	271	264	255	.	.	.	.	.	.	.	.	.	.	.	.	14	27	22	15
Minnesota	103034	Hybrid022	PHK56 x LH145	WISN14/31549	St Paul - 1	Low	Rep1	78	78	14	13	13	14	14	13	6	6	7	.	5	6	122	105	108	127	132	115	230	227	247	.	233	242	.	.	.	.	.	.	.	.	.	.	.	.	23	16	15	18
Minnesota	104018	Hybrid022	PHK56 x LH145	WISN14/31549	St Paul - 1	Low	Rep2	78	79	14	14	13	14	13	16	6	6	6	6	7	3	96	110	105	110	92	92	213	225	243	221	230	209	.	.	.	.	.	.	.	.	.	.	.	.	19	12	17	18
Minnesota	105017	Hybrid022	PHK56 x LH145	WISN14/31549	St Paul - 2	High	Rep1	66	66	13	13	13	13	13	13	6	6	6	6	6	7	123	135	138	138	125	129	247	257	260	256	256	271	.	.	.	.	.	.	26	30	27	30	31	32	47	51	51	52
Minnesota	106047	Hybrid022	PHK56 x LH145	WISN14/31549	St Paul - 2	High	Rep2	69	67	13	12	13	13	13	.	6	5	6	6	6	.	114	107	141	123	134	.	238	231	256	258	253	239	.	.	.	.	.	.	30	24	28	29	27	25	54	46	50	52
Minnesota	107019	Hybrid022	PHK56 x LH145	WISN14/31549	St Paul - 2	Low	Rep1	68	68	13	12	13	13	13	12	7	7	6	7	6	6	116	105	115	107	113	101	250	245	205	252	246	236	.	.	.	.	.	.	22	24	22	26	22	23	44	50	36	49
Minnesota	108034	Hybrid022	PHK56 x LH145	WISN14/31549	St Paul - 2	Low	Rep2	76	75	13	14	13	14	13	.	7	6	7	7	7	.	110	115	109	142	128	115	246	245	245	227	246	246	.	.	.	.	.	.	28	21	26	15	27	22	39	50	39	48
Minnesota	109038	Hybrid022	PHK56 x LH145	FILL	Waseca	High	Rep1
Minnesota	110003	Hybrid022	PHK56 x LH145	FILL	Waseca	High	Rep2
Minnesota	111027	Hybrid022	PHK56 x LH145	WISN14/31549	Waseca	Low	Rep1	60	62	.	.	.	.	.	.	.	.	.	.	.	.	115	100	95	98	101	96	232	219	221	231	229	214	.	.	.	.	.	.	.	.	.	.	.	.	.	.	.	.
Minnesota	112006	Hybrid022	PHK56 x LH145	WISN14/31549	Waseca	Low	Rep2	59	60	.	.	.	.	.	.	.	.	.	.	.	.	105	97	99	124	109	96	236	206	217	235	220	210	.	.	.	.	.	.	.	.	.	.	.	.	.	.	.	.
Wisconsin	217044	Hybrid022	PHK56 x LH145	WISN14/31549	Arlington	High	Rep1	60	61	.	.	.	.	.	.	.	.	.	.	.	.	125	120	125	130	120	.	240	235	240	250	230	.	.	.	.	.	.	.	.	.	.	.	.	.	.	.	.	.
Wisconsin	218027	Hybrid022	PHK56 x LH145	WISN14/31549	Arlington	High	Rep2	61	62	.	.	.	.	.	.	.	.	.	.	.	.	105	120	105	120	105	.	215	230	215	230	225	.	.	.	.	.	.	.	.	.	.	.	.	.	.	.	.	.
Wisconsin	219022	Hybrid022	PHK56 x LH145	WISN14/31549	Arlington	Low	Rep1	.	.	.	.	.	.	.	.	.	.	.	.	.	.	80	115	95	110	115	.	225	240	215	225	215	.	.	.	.	.	.	.	.	.	.	.	.	.	.	.	.	.
Wisconsin	220027	Hybrid022	PHK56 x LH145	WISN14/31549	Arlington	Low	Rep2	.	.	.	.	.	.	.	.	.	.	.	.	.	.	95	105	110	95	115	.	225	220	230	230	215	.	.	.	.	.	.	.	.	.	.	.	.	.	.	.	.	.
Iowa	321004	Hybrid022	PHK56 x LH145	WISN14/31549	Curtiss - 1	High	Rep1	61	63	12	13	12	13	13	12	6	6	6	6	6	6	103	121	104	119	124	92	243	262	257	252	260	230	.	.	.	.	.	.	.	.	.	.	.	.	73.5	72	60	75
Iowa	322034	Hybrid022	PHK56 x LH145	WISN14/31549	Curtiss - 1	High	Rep2	61	62	.	13	13	13	13	13	.	7	6	7	7	6	.	100	120	114	98	105	.	255	250	263	257	235	.	.	.	.	.	.	.	.	.	.	.	.	65	76	71	75
Iowa	323005	Hybrid022	PHK56 x LH145	WISN14/31549	Curtiss - 1	Low	Rep1	62	63	12	13	13	.	12	13	6	7	.	.	6	7	105	98	95	.	95	97	231	211	.	.	218	225	.	.	.	.	.	.	.	.	.	.	.	.	73	51	52	69
Iowa	324043	Hybrid022	PHK56 x LH145	WISN14/31549	Curtiss - 1	Low	Rep2	61	62	12	12	13	13	.	13	6	6	7	6	.	7	108	78	108	98	.	86	235	214	251	234	.	241	.	.	.	.	.	.	.	.	.	.	.	.	76	78	75	78
Iowa	325003	Hybrid022	PHK56 x LH145	WISN14/31549	Curtiss - 2	High	Rep1	58	57	13	12	13	12	12	.	.	.	5	7	6	.	108	84	124	89	92	82	.	.	228	235	232	.	34	24	41	36	35	27	72	73	41	80	70	69	100	106	79	109
Iowa	326040	Hybrid022	PHK56 x LH145	WISN14/31549	Curtiss - 2	High	Rep2	55	55	13	13	13	13	13	11	6	6	6	6	7	7	123	120	127	116	116	113	251	255	254	259	273	262	35	35	35	39	34	37	75	79	73	80	73	79	120	123	111	125
Iowa	327028	Hybrid022	PHK56 x LH145	WISN14/31549	Curtiss - 2	Low	Rep1	55	55	.	13	12	12	12	13	6	6	6	6	6	6	73	104	93	74	96	111	227	.	219	217	223	226	43	37	34	41	38	20	80	75	68	76	79	46	110	102	95	103
Iowa	328025	Hybrid022	PHK56 x LH145	WISN14/31549	Curtiss - 2	Low	Rep2	57	56	.	.	.	.	.	.	6	6	6	6	6	7	95	85	95	82	105	80	215	215	211	210	230	210	36	11	36	16	32	36	68	32	65	37	66	69	95	65	102	71
Iowa	329035	Hybrid022	PHK56 x LH145	FILL	Kelly - 1	High	Rep1
Iowa	330001	Hybrid022	PHK56 x LH145	FILL	Kelly - 1	High	Rep2
Iowa	331016	Hybrid022	PHK56 x LH145	WISN14/31549	Kelly - 1	Low	Rep1	56	57	.	.	.	.	.	.	6	6	6	.	7	7	116	105	111	.	101	94	230	229	224	.	233	223	31	32	30	.	32	30	56	57	55	.	59	60	84	82	82	.
Iowa	332017	Hybrid022	PHK56 x LH145	WISN14/31549	Kelly - 1	Low	Rep2	58	58	.	.	.	.	.	.	7	6	7	7	6	5	73	116	101	83	77	114	209	236	229	220	206	230	35	33	33	36	30	25	61	61	58	63	58	64	87	87	86	98
Iowa	333033	Hybrid022	PHK56 x LH145	FILL	Kelly - 2	High	Rep1
Iowa	334048	Hybrid022	PHK56 x LH145	FILL	Kelly - 2	High	Rep2
Iowa	335037	Hybrid022	PHK56 x LH145	FILL	Kelly - 2	Low	Rep1
Iowa	336017	Hybrid022	PHK56 x LH145	FILL	Kelly - 2	Low	Rep2
Minnesota	101049	Hybrid023	PHK56 x LH198	WISN14/31551	St Paul - 1	High	Rep1	79	78	13	14	13	13	13	13	7	6	6	6	6	6	117	137	126	132	125	132	259	259	256	251	255	256	.	.	.	.	.	.	.	.	.	.	.	.	24	24	16	23
Minnesota	102026	Hybrid023	PHK56 x LH198	WISN14/31551	St Paul - 1	High	Rep2	79	79	13	.	13	14	13	14	7	.	6	6	6	6	125	117	127	137	138	154	264	259	251	255	257	270	.	.	.	.	.	.	.	.	.	.	.	.	26	28	25	29
Minnesota	103015	Hybrid023	PHK56 x LH198	WISN14/31551	St Paul - 1	Low	Rep1	80	78	14	14	14	14	14	13	6	6	6	6	6	7	111	115	121	121	124	116	222	226	228	.	242	260	.	.	.	.	.	.	.	.	.	.	.	.	23	24	24	24
Minnesota	104023	Hybrid023	PHK56 x LH198	WISN14/31551	St Paul - 1	Low	Rep2	79	78	14	14	14	13	15	13	6	6	6	.	6	7	115	123	122	112	120	104	226	243	244	.	242	242	.	.	.	.	.	.	.	.	.	.	.	.	24	26	26	25
Minnesota	105023	Hybrid023	PHK56 x LH198	WISN14/31551	St Paul - 2	High	Rep1	66	66	13	13	13	13	14	13	7	6	7	6	6	7	121	121	116	145	129	128	243	246	228	257	262	266	.	.	.	.	.	.	28	23	26	28	30	31	47	43	47	50
Minnesota	106022	Hybrid023	PHK56 x LH198	WISN14/31551	St Paul - 2	High	Rep2	68	67	13	13	13	13	13	13	6	6	6	6	6	6	117	115	125	114	120	125	225	237	234	240	249	256	.	.	.	.	.	.	23	20	25	19	23	23	49	43	47	49
Minnesota	107023	Hybrid023	PHK56 x LH198	WISN14/31551	St Paul - 2	Low	Rep1	66	65	14	12	14	15	13	14	7	6	6	6	7	7	116	119	117	112	101	.	242	246	237	245	244	.	.	.	.	.	.	.	24	23	26	20	25	23	46	49	48	9
Minnesota	108020	Hybrid023	PHK56 x LH198	WISN14/31551	St Paul - 2	Low	Rep2	74	73	12	14	13	15	13	13	7	6	6	6	6	7	90	110	104	125	109	104	221	227	221	237	231	242	.	.	.	.	.	.	28	27	23	29	15	29	50	51	52	49
Minnesota	109030	Hybrid023	PHK56 x LH198	WISN14/31551	Waseca	High	Rep1	62	63	.	.	.	.	.	.	.	.	.	.	.	.	111	118	101	100	105	100	227	232	221	214	217	213	.	.	.	.	.	.	.	.	.	.	.	.	.	.	.	.
Minnesota	110034	Hybrid023	PHK56 x LH198	WISN14/31551	Waseca	High	Rep2	64	65	.	.	.	.	.	.	.	.	.	.	.	.	111	98	103	109	99	100	221	210	228	227	226	218	.	.	.	.	.	.	.	.	.	.	.	.	.	.	.	.
Minnesota	111014	Hybrid023	PHK56 x LH198	WISN14/31551	Waseca	Low	Rep1	62	63	.	.	.	.	.	.	.	.	.	.	.	.	118	113	116	108	119	110	240	237	231	223	238	232	.	.	.	.	.	.	.	.	.	.	.	.	.	.	.	.
Minnesota	112018	Hybrid023	PHK56 x LH198	WISN14/31551	Waseca	Low	Rep2	60	62	.	.	.	.	.	.	.	.	.	.	.	.	99	96	93	111	109	101	219	216	218	229	213	217	.	.	.	.	.	.	.	.	.	.	.	.	.	.	.	.
Wisconsin	217032	Hybrid023	PHK56 x LH198	WISN14/31551	Arlington	High	Rep1	60	61	.	.	.	.	.	.	.	.	.	.	.	.	125	130	135	130	140	.	235	245	260	260	260	.	.	.	.	.	.	.	.	.	.	.	.	.	.	.	.	.
Wisconsin	218023	Hybrid023	PHK56 x LH198	WISN14/31551	Arlington	High	Rep2	61	62	.	.	.	.	.	.	.	.	.	.	.	.	115	125	130	140	140	.	255	255	250	255	250	.	.	.	.	.	.	.	.	.	.	.	.	.	.	.	.	.
Wisconsin	219012	Hybrid023	PHK56 x LH198	WISN14/31551	Arlington	Low	Rep1	.	.	.	.	.	.	.	.	.	.	.	.	.	.	105	100	95	95	105	.	245	220	230	230	225	.	.	.	.	.	.	.	.	.	.	.	.	.	.	.	.	.
Wisconsin	220008	Hybrid023	PHK56 x LH198	WISN14/31551	Arlington	Low	Rep2	.	.	.	.	.	.	.	.	.	.	.	.	.	.	100	115	95	100	115	.	220	235	220	235	235	.	.	.	.	.	.	.	.	.	.	.	.	.	.	.	.	.
Iowa	321021	Hybrid023	PHK56 x LH198	WISN14/31551	Curtiss - 1	High	Rep1	65	65	13	13	13	13	13	.	6	6	6	7	5	.	113	114	112	121	119	.	247	253	255	254	256	.	.	.	.	.	.	.	.	.	.	.	.	.	68	64	69	68
Iowa	322026	Hybrid023	PHK56 x LH198	WISN14/31551	Curtiss - 1	High	Rep2	64	64	13	13	13	13	13	13	6	5	6	5	6	7	111	134	120	119	119	108	247	240	240	245	260	261	.	.	.	.	.	.	.	.	.	.	.	.	60	48	57	67
Iowa	323037	Hybrid023	PHK56 x LH198	WISN14/31551	Curtiss - 1	Low	Rep1	63	63	13	14	12	13	13	14	7	6	6	6	6	6	93	116	94	89	87	85	237	241	219	215	214	228	.	.	.	.	.	.	.	.	.	.	.	.	65	56	70	74
Iowa	324049	Hybrid023	PHK56 x LH198	WISN14/31551	Curtiss - 1	Low	Rep2	63	62	14	.	14	13	13	13	5	.	6	6	7	6	101	.	104	98	90	81	220	.	229	229	233	215	.	.	.	.	.	.	.	.	.	.	.	.	71	72	77	69
Iowa	325032	Hybrid023	PHK56 x LH198	WISN14/31551	Curtiss - 2	High	Rep1	57	56	13	13	13	.	13	13	6	5	6	.	6	6	119	122	115	.	119	115	236	238	235	.	240	237	36	20	37	.	35	40	65	42	69	.	66	74	102	68	105	.
Iowa	326037	Hybrid023	PHK56 x LH198	WISN14/31551	Curtiss - 2	High	Rep2	57	57	12	13	13	13	13	12	6	6	6	6	6	6	105	128	138	118	130	117	240	255	258	253	262	.	40	40	36	38	38	32	74	79	69	72	73	68	117	120	115	90
Iowa	327041	Hybrid023	PHK56 x LH198	WISN14/31551	Curtiss - 2	Low	Rep1	58	57	.	14	.	13	.	.	.	6	6	7	7	7	109	107	93	102	95	109	.	223	224	235	224	217	38	36	19	35	39	36	67	66	42	67	71	69	88	80	74	95
Iowa	328006	Hybrid023	PHK56 x LH198	WISN14/31551	Curtiss - 2	Low	Rep2	57	56	12	.	.	.	.	.	6	6	6	6	6	7	95	101	95	97	100	99	210	212	210	209	209	229	36	37	37	38	37	37	65	67	67	69	68	68	95	96	101	104
Iowa	329021	Hybrid023	PHK56 x LH198	WISN14/31551	Kelly - 1	High	Rep1	59	58	.	.	.	.	.	.	6	5	6	6	6	6	118	127	130	137	126	127	249	247	243	270	258	260	.	.	.	.	.	.	59	57	55	53	60	61	88	85	81	77
Iowa	330004	Hybrid023	PHK56 x LH198	WISN14/31551	Kelly - 1	High	Rep2	56	56	.	.	.	.	.	.	4	6	6	6	6	6	130	122	116	113	111	113	250	251	250	248	249	246	.	.	.	.	.	.	53	54	57	56	55	60	83	83	84	84
Iowa	331031	Hybrid023	PHK56 x LH198	WISN14/31551	Kelly - 1	Low	Rep1	60	58	.	.	.	.	.	.	6	6	5	6	6	6	114	95	118	116	117	108	233	224	220	235	236	233	34	30	33	32	33	29	58	53	54	54	53	48	86	79	80	82
Iowa	332010	Hybrid023	PHK56 x LH198	WISN14/31551	Kelly - 1	Low	Rep2	60	59	.	.	.	.	.	.	5	6	6	6	5	6	99	114	118	105	116	114	220	236	235	233	224	239	25	31	35	31	27	31	44	55	60	53	47	47	67	84	88	85
Iowa	333007	Hybrid023	PHK56 x LH198	WISN14/31551	Kelly - 2	High	Rep1	60	60	.	.	.	.	.	.	6	6	5	.	.	5	118	124	125	.	.	137	238	243	250	.	.	247	36	37	33	35	35	30	63	65	60	60	60	53	89	95	89	88
Iowa	334041	Hybrid023	PHK56 x LH198	WISN14/31551	Kelly - 2	High	Rep2	60	59	.	.	.	.	.	.	5	6	6	6	5	7	129	129	128	128	124	111	249	256	252	263	239	258	34	36	36	36	33	34	61	63	64	62	58	61	95	99	97	96
Iowa	335041	Hybrid023	PHK56 x LH198	WISN14/31551	Kelly - 2	Low	Rep1	58	57	.	.	.	.	.	.	6	6	6	5	6	.	99	102	104	119	98	112	229	242	236	223	226	230	.	.	.	.	.	.	53	47	54	51	52	51	81	77	81	78
Iowa	336004	Hybrid023	PHK56 x LH198	WISN14/31551	Kelly - 2	Low	Rep2	58	56	.	.	.	.	.	.	6	6	5	6	6	6	102	101	110	110	108	107	229	230	225	230	236	235	.	.	.	.	.	.	48	59	54	58	55	51	76	85	80	87
Minnesota	101008	Hybrid024	PHK56 x PHB47	WISN14/47122	St Paul - 1	High	Rep1	78	75	12	11	12	12	11	13	6	7	7	6	7	7	123	125	115	140	113	135	255	268	271	271	268	278	.	.	.	.	.	.	.	.	.	.	.	.	20	21	25	27
Minnesota	102043	Hybrid024	PHK56 x PHB47	WISN14/47122	St Paul - 1	High	Rep2	78	75	12	12	12	12	12	11	6	7	7	7	6	8	138	137	136	124	135	110	256	273	274	263	258	251	.	.	.	.	.	.	.	.	.	.	.	.	23	23	21	20
Minnesota	103035	Hybrid024	PHK56 x PHB47	WISN14/47122	St Paul - 1	Low	Rep1	77	75	12	12	10	12	12	12	7	7	5	7	7	7	88	94	87	108	100	107	219	228	195	240	235	244	.	.	.	.	.	.	.	.	.	.	.	.	28	22	25	21
Minnesota	104017	Hybrid024	PHK56 x PHB47	WISN14/47122	St Paul - 1	Low	Rep2	78	76	12	12	12	12	12	12	7	7	7	7	7	7	108	102	103	103	101	95	244	241	234	234	240	232	.	.	.	.	.	.	.	.	.	.	.	.	28	25	24	28
Minnesota	105037	Hybrid024	PHK56 x PHB47	WISN14/47122	St Paul - 2	High	Rep1	66	67	12	12	13	12	12	12	7	7	7	8	7	7	116	120	116	102	121	128	255	254	260	259	256	266	.	.	.	.	.	.	24	25	27	25	26	27	46	43	47	46
Minnesota	106005	Hybrid024	PHK56 x PHB47	WISN14/47122	St Paul - 2	High	Rep2	67	67	12	12	12	12	12	12	6	6	7	7	7	6	103	111	134	122	121	126	222	245	245	256	256	251	.	.	.	.	.	.	24	29	29	26	26	28	49	51	55	50
Minnesota	107044	Hybrid024	PHK56 x PHB47	WISN14/47122	St Paul - 2	Low	Rep1	74	73	12	14	12	12	12	12	7	7	7	7	7	8	96	96	105	104	105	91	230	247	240	247	235	242	.	.	.	.	.	.	28	26	28	29	27	28	47	48	49	49
Minnesota	108007	Hybrid024	PHK56 x PHB47	WISN14/47122	St Paul - 2	Low	Rep2	75	74	12	12	12	12	12	13	8	8	8	8	7	6	96	94	92	96	103	116	250	246	243	250	244	241	.	.	.	.	.	.	23	26	30	25	28	25	46	51	47	49
Minnesota	109014	Hybrid024	PHK56 x PHB47	WISN14/47122	Waseca	High	Rep1	61	61	.	.	.	.	.	.	.	.	.	.	.	.	95	95	94	92	83	97	231	228	225	225	214	214	.	.	.	.	.	.	.	.	.	.	.	.	.	.	.	.
Minnesota	110009	Hybrid024	PHK56 x PHB47	WISN14/47122	Waseca	High	Rep2	62	65	.	.	.	.	.	.	.	.	.	.	.	.	93	110	110	113	98	101	205	234	229	236	230	229	.	.	.	.	.	.	.	.	.	.	.	.	.	.	.	.
Minnesota	111048	Hybrid024	PHK56 x PHB47	WISN14/47122	Waseca	Low	Rep1	59	61	.	.	.	.	.	.	.	.	.	.	.	.	101	100	92	101	98	97	230	224	213	231	230	226	.	.	.	.	.	.	.	.	.	.	.	.	.	.	.	.
Minnesota	112039	Hybrid024	PHK56 x PHB47	WISN14/47122	Waseca	Low	Rep2	61	62	.	.	.	.	.	.	.	.	.	.	.	.	89	103	91	88	85	96	219	216	215	214	214	220	.	.	.	.	.	.	.	.	.	.	.	.	.	.	.	.
Wisconsin	217028	Hybrid024	PHK56 x PHB47	WISN14/47122	Arlington	High	Rep1	60	61	.	.	.	.	.	.	.	.	.	.	.	.	115	120	125	120	120	.	260	265	250	260	260	.	.	.	.	.	.	.	.	.	.	.	.	.	.	.	.	.
Wisconsin	218047	Hybrid024	PHK56 x PHB47	WISN14/47122	Arlington	High	Rep2	60	61	.	.	.	.	.	.	.	.	.	.	.	.	115	120	120	120	115	.	255	250	240	265	255	.	.	.	.	.	.	.	.	.	.	.	.	.	.	.	.	.
Wisconsin	219050	Hybrid024	PHK56 x PHB47	WISN14/47122	Arlington	Low	Rep1	.	.	.	.	.	.	.	.	.	.	.	.	.	.	90	95	105	105	110	.	240	250	255	245	235	.	.	.	.	.	.	.	.	.	.	.	.	.	.	.	.	.
Wisconsin	220012	Hybrid024	PHK56 x PHB47	WISN14/47122	Arlington	Low	Rep2	.	.	.	.	.	.	.	.	.	.	.	.	.	.	95	105	100	95	100	.	240	230	240	220	230	.	.	.	.	.	.	.	.	.	.	.	.	.	.	.	.	.
Iowa	321019	Hybrid024	PHK56 x PHB47	WISN14/47122	Curtiss - 1	High	Rep1	62	61	12	12	12	.	12	.	6	7	6	.	5	.	103	103	110	.	115	.	244	245	248	.	248	.	.	.	.	.	.	.	.	.	.	.	.	.	66	76	73	75
Iowa	322029	Hybrid024	PHK56 x PHB47	WISN14/47122	Curtiss - 1	High	Rep2	62	61	12	12	12	12	12	12	7	7	6	6	5	6	88	108	114	124	119	116	243	255	250	250	255	250	.	.	.	.	.	.	.	.	.	.	.	.	71	70	73	74
Iowa	323006	Hybrid024	PHK56 x PHB47	WISN14/47122	Curtiss - 1	Low	Rep1	62	61	12	13	12	12	12	13	6	5	6	7	7	6	89	109	90	86	93	109	214	221	226	232	234	231	.	.	.	.	.	.	.	.	.	.	.	.	72	70	50	67
Iowa	324038	Hybrid024	PHK56 x PHB47	WISN14/47122	Curtiss - 1	Low	Rep2	63	61	12	12	12	12	.	12	6	6	6	7	.	6	95	97	101	94	.	99	229	234	235	249	.	.	.	.	.	.	.	.	.	.	.	.	.	.	64	53	67	71
Iowa	325014	Hybrid024	PHK56 x PHB47	WISN14/47122	Curtiss - 2	High	Rep1	56	55	.	12	.	.	11	11	7	6	6	.	7	7	95	115	114	.	91	94	250	240	237	.	244	225	32	38	37	41	38	41	63	75	70	73	72	77	98	105	89	83
Iowa	326034	Hybrid024	PHK56 x PHB47	WISN14/47122	Curtiss - 2	High	Rep2	56	54	12	12	12	12	12	12	6	6	6	6	6	6	120	126	122	128	120	124	255	261	253	259	254	257	40	38	40	37	38	37	77	76	77	73	73	72	119	121	120	116
Iowa	327033	Hybrid024	PHK56 x PHB47	WISN14/47122	Curtiss - 2	Low	Rep1	56	55	12	12	12	12	12	12	6	6	7	6	.	.	97	106	98	104	103	98	235	238	236	225	.	.	35	25	34	23	26	37	67	54	65	47	53	71	95	85	97	79
Iowa	328017	Hybrid024	PHK56 x PHB47	WISN14/47122	Curtiss - 2	Low	Rep2	56	54	.	.	12	12	.	11	7	6	.	7	.	7	101	88	87	88	.	68	233	215	.	214	.	202	28	35	37	37	15	33	57	68	67	70	39	54	93	100	105	106
Iowa	329014	Hybrid024	PHK56 x PHB47	WISN14/47122	Kelly - 1	High	Rep1	57	55	.	.	.	.	.	.	6	7	7	7	8	7	121	116	116	107	102	117	255	262	261	254	268	267	.	.	.	.	.	.	58	57	59	60	60	60	82	83	87	85
Iowa	330010	Hybrid024	PHK56 x PHB47	WISN14/47122	Kelly - 1	High	Rep2	58	56	.	.	.	.	.	.	6	5	5	.	5	6	117	130	126	116	115	105	244	254	235	.	223	231	.	.	.	.	.	.	62	56	39	50	59	58	84	78	61	73
Iowa	331029	Hybrid024	PHK56 x PHB47	WISN14/47122	Kelly - 1	Low	Rep1	59	56	.	.	.	.	.	.	6	6	6	6	6	6	117	118	110	116	102	120	235	236	228	237	228	244	31	29	30	27	25	29	55	51	53	49	45	49	84	81	83	82
Iowa	332042	Hybrid024	PHK56 x PHB47	WISN14/47122	Kelly - 1	Low	Rep2	58	55	.	.	.	.	.	.	6	6	7	7	7	6	108	111	98	102	97	117	222	229	234	242	236	233	32	32	31	33	27	31	56	52	58	55	58	57	87	85	88	90
Iowa	333048	Hybrid024	PHK56 x PHB47	WISN14/47122	Kelly - 2	High	Rep1	59	58	.	.	.	.	.	.	6	5	6	7	6	7	133	131	130	118	136	111	259	262	261	258	256	255	29	30	28	30	31	28	53	55	51	52	56	53	86	88	89	89
Iowa	334031	Hybrid024	PHK56 x PHB47	WISN14/47122	Kelly - 2	High	Rep2	56	56	.	.	.	.	.	.	7	.	7	7	6	7	105	.	132	114	129	128	236	.	261	271	268	282	38	37	36	33	38	37	68	65	64	62	67	67	105	104	104	104
Iowa	335004	Hybrid024	PHK56 x PHB47	WISN14/47122	Kelly - 2	Low	Rep1	57	55	.	.	.	.	.	.	6	7	7	6	7	6	96	96	98	103	95	115	222	238	241	248	234	244	.	.	.	.	.	.	51	55	57	52	51	51	78	82	86	80
Iowa	336047	Hybrid024	PHK56 x PHB47	WISN14/47122	Kelly - 2	Low	Rep2	58	56	.	.	.	.	.	.	5	6	7	6	6	6	110	107	100	93	86	89	217	232	240	222	215	220	.	.	.	.	.	.	45	48	55	53	49	40	68	70	81	76
Minnesota	101050	Hybrid025	LH185 x PHK76	WISN14/31556	St Paul - 1	High	Rep1	77	76	12	12	12	12	12	11	6	5	6	6	6	6	99	113	107	102	102	94	220	223	235	237	229	221	.	.	.	.	.	.	.	.	.	.	.	.	14	5	20	19
Minnesota	102024	Hybrid025	LH185 x PHK76	WISN14/31556	St Paul - 1	High	Rep2	78	78	12	12	12	12	12	12	6	6	6	6	5	6	99	85	103	120	111	103	231	214	228	257	230	241	.	.	.	.	.	.	.	.	.	.	.	.	3	17	10	15
Minnesota	103045	Hybrid025	LH185 x PHK76	WISN14/31556	St Paul - 1	Low	Rep1	79	78	12	12	11	12	12	12	5	6	6	6	6	6	54	89	49	79	73	71	163	212	164	204	199	193	.	.	.	.	.	.	.	.	.	.	.	.	5	14	9	12
Minnesota	104030	Hybrid025	LH185 x PHK76	WISN14/31556	St Paul - 1	Low	Rep2	80	78	12	12	12	12	12	12	6	6	6	6	7	6	88	94	96	101	92	99	223	215	233	236	237	223	.	.	.	.	.	.	.	.	.	.	.	.	7	12	17	11
Minnesota	105027	Hybrid025	LH185 x PHK76	WISN14/31556	St Paul - 2	High	Rep1	68	68	11	11	11	12	11	11	6	6	7	6	7	6	94	95	97	109	89	87	214	229	242	239	243	224	.	.	.	.	.	.	12	13	13	19	15	9	32	30	37	42
Minnesota	106038	Hybrid025	LH185 x PHK76	WISN14/31556	St Paul - 2	High	Rep2	68	68	11	11	11	11	12	11	5	6	6	6	6	7	94	98	95	98	110	113	198	235	223	228	241	250	.	.	.	.	.	.	15	24	21	17	16	21	31	47	41	33
Minnesota	107045	Hybrid025	LH185 x PHK76	WISN14/31556	St Paul - 2	Low	Rep1	72	72	12	10	12	10	12	10	6	6	6	6	6	6	100	85	95	84	101	89	227	218	215	220	228	224	.	.	.	.	.	.	21	18	13	19	22	19	43	43	29	39
Minnesota	108019	Hybrid025	LH185 x PHK76	WISN14/31556	St Paul - 2	Low	Rep2	68	69	11	11	12	11	11	11	7	5	5	6	6	6	80	91	77	71	74	.	203	196	214	208	205	.	.	.	.	.	.	.	13	8	12	19	19	14	30	18	29	40
Minnesota	109009	Hybrid025	LH185 x PHK76	FILL	Waseca	High	Rep1
Minnesota	110028	Hybrid025	LH185 x PHK76	FILL	Waseca	High	Rep2
Minnesota	111037	Hybrid025	LH185 x PHK76	WISN14/31556	Waseca	Low	Rep1	60	62	.	.	.	.	.	.	.	.	.	.	.	.	.	75	69	76	79	70	.	195	185	195	192	187	.	.	.	.	.	.	.	.	.	.	.	.	.	.	.	.
Minnesota	112036	Hybrid025	LH185 x PHK76	WISN14/31556	Waseca	Low	Rep2	61	61	.	.	.	.	.	.	.	.	.	.	.	.	71	72	73	.	.	.	186	184	187	.	.	.	.	.	.	.	.	.	.	.	.	.	.	.	.	.	.	.
Wisconsin	217017	Hybrid025	LH185 x PHK76	WISN14/31556	Arlington	High	Rep1	.	.	.	.	.	.	.	.	.	.	.	.	.	.	.	.	.	.	.	.	.	.	.	.	.	.	.	.	.	.	.	.	.	.	.	.	.	.	.	.	.	.
Wisconsin	218020	Hybrid025	LH185 x PHK76	WISN14/31556	Arlington	High	Rep2	61	62	.	.	.	.	.	.	.	.	.	.	.	.	.	.	.	.	.	.	.	.	.	.	.	.	.	.	.	.	.	.	.	.	.	.	.	.	.	.	.	.
Wisconsin	219001	Hybrid025	LH185 x PHK76	WISN14/31556	Arlington	Low	Rep1	.	.	.	.	.	.	.	.	.	.	.	.	.	.	.	.	.	.	.	.	.	.	.	.	.	.	.	.	.	.	.	.	.	.	.	.	.	.	.	.	.	.
Wisconsin	220020	Hybrid025	LH185 x PHK76	WISN14/31556	Arlington	Low	Rep2	.	.	.	.	.	.	.	.	.	.	.	.	.	.	70	.	.	.	.	.	190	.	.	.	.	.	.	.	.	.	.	.	.	.	.	.	.	.	.	.	.	.
Iowa	321039	Hybrid025	LH185 x PHK76	WISN14/31556	Curtiss - 1	High	Rep1	63	62	11	11	11	11	11	12	6	.	6	5	.	6	91	89	92	88	88	104	230	.	238	236	.	229	.	.	.	.	.	.	.	.	.	.	.	.	61	59	59	67
Iowa	322005	Hybrid025	LH185 x PHK76	WISN14/31556	Curtiss - 1	High	Rep2	62	62	12	11	.	.	11	11	6	6	.	.	.	.	102	91	.	.	98	89	233	228	.	.	.	.	.	.	.	.	.	.	.	.	.	.	.	.	70	67	71	46
Iowa	323041	Hybrid025	LH185 x PHK76	WISN14/31556	Curtiss - 1	Low	Rep1	63	62	11	11	.	11	11	11	6	6	.	6	7	7	73	71	.	74	70	67	205	207	.	213	213	216	.	.	.	.	.	.	.	.	.	.	.	.	42	45	61	63
Iowa	324001	Hybrid025	LH185 x PHK76	WISN14/31556	Curtiss - 1	Low	Rep2	62	61	12	12	11	12	.	.	6	6	6	6	7	7	77	95	75	90	69	68	209	227	206	214	219	225	.	.	.	.	.	.	.	.	.	.	.	.	62	51	73	72
Iowa	325043	Hybrid025	LH185 x PHK76	WISN14/31556	Curtiss - 2	High	Rep1	58	55	.	12	11	11	11	12	.	6	6	.	6	5	.	96	76	82	82	92	.	193	204	.	213	198	.	.	.	.	.	.	.	.	.	.	.	.	.	.	.	.
Iowa	326012	Hybrid025	LH185 x PHK76	WISN14/31556	Curtiss - 2	High	Rep2	57	55	12	.	.	.	.	.	7	7	.	.	.	.	86	57	.	.	.	.	215	164	.	.	.	.	.	.	.	.	.	.	.	.	.	.	.	.	.	.	.	.
Iowa	327026	Hybrid025	LH185 x PHK76	WISN14/31556	Curtiss - 2	Low	Rep1	58	54	11	.	12	10	11	.	6	5	6	7	7	.	69	81	92	73	69	.	197	201	212	204	218	.	30	13	21	21	30	.	60	37	49	64	64	.	81	56	73	89
Iowa	328003	Hybrid025	LH185 x PHK76	WISN14/31556	Curtiss - 2	Low	Rep2	57	54	12	13	.	11	.	.	6	6	6	6	.	.	99	85	69	76	.	.	217	207	200	196	.	.	30	24	30	33	.	.	61	62	57	63	.	.	90	89	86	89
Iowa	329048	Hybrid025	LH185 x PHK76	FILL	Kelly - 1	High	Rep1
Iowa	330046	Hybrid025	LH185 x PHK76	FILL	Kelly - 1	High	Rep2
Iowa	331023	Hybrid025	LH185 x PHK76	WISN14/31556	Kelly - 1	Low	Rep1	58	56	.	.	.	.	.	.	5	6	6	6	6	6	70	88	72	91	90	95	181	200	188	204	199	200	25	24	24	22	25	25	45	46	43	45	44	49	67	75	70	73
Iowa	332028	Hybrid025	LH185 x PHK76	WISN14/31556	Kelly - 1	Low	Rep2	59	58	.	.	.	.	.	.	6	6	7	6	6	6	80	82	80	98	76	76	205	206	215	219	199	198	23	26	24	19	19	15	45	45	46	37	40	37	69	72	71	59
Iowa	333043	Hybrid025	LH185 x PHK76	FILL	Kelly - 2	High	Rep1
Iowa	334006	Hybrid025	LH185 x PHK76	FILL	Kelly - 2	High	Rep2
Iowa	335027	Hybrid025	LH185 x PHK76	FILL	Kelly - 2	Low	Rep1
Iowa	336022	Hybrid025	LH185 x PHK76	FILL	Kelly - 2	Low	Rep2
Minnesota	101003	Hybrid026	W606S x PHK76	WISN14/31560	St Paul - 1	High	Rep1	77	75	12	13	12	13	12	13	6	6	7	5	6	6	116	140	114	119	113	133	254	258	252	244	241	257	.	.	.	.	.	.	.	.	.	.	.	.	18	19	23	21
Minnesota	102013	Hybrid026	W606S x PHK76	WISN14/31560	St Paul - 1	High	Rep2	76	76	12	12	13	13	12	12	7	6	6	6	7	6	101	102	121	115	122	118	239	229	238	233	242	242	.	.	.	.	.	.	.	.	.	.	.	.	21	21	19	19
Minnesota	103025	Hybrid026	W606S x PHK76	WISN14/31560	St Paul - 1	Low	Rep1	76	75	12	13	12	12	12	13	7	6	6	7	7	6	89	105	93	100	97	106	221	224	219	243	237	221	.	.	.	.	.	.	.	.	.	.	.	.	22	22	20	22
Minnesota	104024	Hybrid026	W606S x PHK76	WISN14/31560	St Paul - 1	Low	Rep2	76	75	13	12	12	13	13	13	6	7	7	6	6	6	112	75	91	112	120	102	232	219	220	227	239	220	.	.	.	.	.	.	.	.	.	.	.	.	21	14	21	7
Minnesota	105010	Hybrid026	W606S x PHK76	WISN14/31560	St Paul - 2	High	Rep1	67	66	12	12	12	11	12	12	6	6	6	7	7	6	107	115	118	116	116	112	230	237	242	248	257	234	.	.	.	.	.	.	19	21	24	23	15	21	42	37	41	42
Minnesota	106036	Hybrid026	W606S x PHK76	WISN14/31560	St Paul - 2	High	Rep2	69	67	12	12	12	12	12	12	6	6	7	6	6	6	91	103	105	112	.	111	223	227	246	247	214	242	.	.	.	.	.	.	12	19	24	23	15	24	27	35	47	45
Minnesota	107009	Hybrid026	W606S x PHK76	WISN14/31560	St Paul - 2	Low	Rep1	66	67	12	13	12	12	12	12	6	6	7	7	6	7	90	96	103	97	92	93	214	221	246	234	216	237	.	.	.	.	.	.	18	19	20	24	14	24	38	41	43	41
Minnesota	108014	Hybrid026	W606S x PHK76	WISN14/31560	St Paul - 2	Low	Rep2	73	72	12	12	12	12	12	12	7	6	7	6	6	6	89	94	96	95	95	93	231	225	226	222	222	220	.	.	.	.	.	.	11	22	15	18	13	23	42	36	45	44
Minnesota	109001	Hybrid026	W606S x PHK76	WISN14/31560	Waseca	High	Rep1	61	61	.	.	.	.	.	.	.	.	.	.	.	.	102	100	110	120	114	114	213	212	218	214	207	203	.	.	.	.	.	.	.	.	.	.	.	.	.	.	.	.
Minnesota	110025	Hybrid026	W606S x PHK76	WISN14/31560	Waseca	High	Rep2	61	64	.	.	.	.	.	.	.	.	.	.	.	.	102	104	95	86	93	103	212	216	205	185	206	220	.	.	.	.	.	.	.	.	.	.	.	.	.	.	.	.
Minnesota	111013	Hybrid026	W606S x PHK76	WISN14/31560	Waseca	Low	Rep1	60	62	.	.	.	.	.	.	.	.	.	.	.	.	95	100	103	95	92	91	214	215	216	215	210	224	.	.	.	.	.	.	.	.	.	.	.	.	.	.	.	.
Minnesota	112046	Hybrid026	W606S x PHK76	WISN14/31560	Waseca	Low	Rep2	61	64	.	.	.	.	.	.	.	.	.	.	.	.	100	92	97	92	93	105	205	207	213	206	202	204	.	.	.	.	.	.	.	.	.	.	.	.	.	.	.	.
Wisconsin	217050	Hybrid026	W606S x PHK76	WISN14/31560	Arlington	High	Rep1	60	61	.	.	.	.	.	.	.	.	.	.	.	.	125	125	105	115	130	.	245	235	230	235	250	.	.	.	.	.	.	.	.	.	.	.	.	.	.	.	.	.
Wisconsin	218035	Hybrid026	W606S x PHK76	WISN14/31560	Arlington	High	Rep2	60	61	.	.	.	.	.	.	.	.	.	.	.	.	110	120	120	115	120	.	230	225	235	230	240	.	.	.	.	.	.	.	.	.	.	.	.	.	.	.	.	.
Wisconsin	219026	Hybrid026	W606S x PHK76	WISN14/31560	Arlington	Low	Rep1	.	.	.	.	.	.	.	.	.	.	.	.	.	.	80	85	105	90	90	.	210	205	225	220	220	.	.	.	.	.	.	.	.	.	.	.	.	.	.	.	.	.
Wisconsin	220046	Hybrid026	W606S x PHK76	WISN14/31560	Arlington	Low	Rep2	.	.	.	.	.	.	.	.	.	.	.	.	.	.	100	90	90	100	85	.	210	215	215	205	210	.	.	.	.	.	.	.	.	.	.	.	.	.	.	.	.	.
Iowa	321018	Hybrid026	W606S x PHK76	WISN14/31560	Curtiss - 1	High	Rep1	62	62	12	12	.	12	.	.	6	6	.	5	.	.	100	107	.	92	.	.	238	252	.	241	.	.	.	.	.	.	.	.	.	.	.	.	.	.	64	64	67	77
Iowa	322003	Hybrid026	W606S x PHK76	WISN14/31560	Curtiss - 1	High	Rep2	62	61	13	12	12	12	13	12	5	7	7	.	5	5	114	99	107	105	118	108	229	243	240	.	243	244	.	.	.	.	.	.	.	.	.	.	.	.	56	67	62	71
Iowa	323022	Hybrid026	W606S x PHK76	WISN14/31560	Curtiss - 1	Low	Rep1	61	60	11	.	12	.	12	.	6	6	6	.	6	7	87	86	92	.	83	82	228	212	228	.	222	221	.	.	.	.	.	.	.	.	.	.	.	.	74	43	51	61
Iowa	324031	Hybrid026	W606S x PHK76	WISN14/31560	Curtiss - 1	Low	Rep2	63	61	13	12	.	.	12	12	6	5	.	.	6	7	96	111	.	.	86	84	226	233	.	.	208	223	.	.	.	.	.	.	.	.	.	.	.	.	61	63	56	60
Iowa	325001	Hybrid026	W606S x PHK76	WISN14/31560	Curtiss - 2	High	Rep1	61	60	.	.	.	.	.	.	.	.	.	.	.	.	.	.	.	.	.	.	.	.	.	.	.	.	7	29	32	36	18	12	20	61	69	71	45	40	38	98	101	105
Iowa	326047	Hybrid026	W606S x PHK76	WISN14/31560	Curtiss - 2	High	Rep2	57	55	12	.	12	12	12	12	.	.	6	6	6	6	103	.	110	110	105	108	.	.	243	240	236	237	35	34	33	33	34	30	72	.	69	71	69	70	112	.	114	111
Iowa	327015	Hybrid026	W606S x PHK76	WISN14/31560	Curtiss - 2	Low	Rep1	57	55	12	12	12	13	13	13	6	6	.	6	6	5	95	84	87	97	110	105	215	214	.	201	226	215	32	32	28	10	33	32	65	67	59	27	66	68	99	99	91	50
Iowa	328026	Hybrid026	W606S x PHK76	WISN14/31560	Curtiss - 2	Low	Rep2	57	54	13	13	.	12	.	.	6	5	5	5	.	5	99	100	100	85	99	95	220	200	210	210	.	210	31	32	31	33	33	17	56	62	65	61	66	36	90	92	98	100
Iowa	329016	Hybrid026	W606S x PHK76	WISN14/31560	Kelly - 1	High	Rep1	57	56	.	.	.	.	.	.	6	5	6	5	5	5	113	110	115	137	115	121	240	213	240	236	230	238	.	.	.	.	.	.	54	49	55	46	49	44	80	74	81	70
Iowa	330003	Hybrid026	W606S x PHK76	WISN14/31560	Kelly - 1	High	Rep2	57	57	.	.	.	.	.	.	5	7	5	6	6	6	115	96	109	110	111	104	222	247	222	236	219	230	.	.	.	.	.	.	47	52	50	54	49	53	69	81	77	83
Iowa	331040	Hybrid026	W606S x PHK76	WISN14/31560	Kelly - 1	Low	Rep1	58	56	.	.	.	.	.	.	6	5	5	6	6	6	100	105	105	114	84	88	213	198	204	227	207	204	25	23	24	23	26	23	48	47	49	48	43	44	73	71	74	77
Iowa	332038	Hybrid026	W606S x PHK76	WISN14/31560	Kelly - 1	Low	Rep2	57	55	.	.	.	.	.	.	6	.	6	6	6	.	109	.	104	100	93	.	222	.	216	206	214	.	30	32	28	30	20	.	56	60	53	56	40	.	84	85	83	87
Iowa	333018	Hybrid026	W606S x PHK76	WISN14/31560	Kelly - 2	High	Rep1	60	61	.	.	.	.	.	.	6	7	6	6	6	5	112	92	101	101	96	107	225	210	227	222	220	229	28	31	26	24	25	18	53	55	48	43	47	38	82	85	75	73
Iowa	334004	Hybrid026	W606S x PHK76	WISN14/31560	Kelly - 2	High	Rep2	60	60	.	.	.	.	.	.	6	6	7	5	6	4	109	121	111	113	105	110	232	244	236	228	230	218	30	26	28	23	27	27	55	48	51	44	50	49	84	81	81	75
Iowa	335025	Hybrid026	W606S x PHK76	WISN14/31560	Kelly - 2	Low	Rep1	56	54	.	.	.	.	.	.	5	5	6	6	6	6	112	96	93	95	96	90	222	224	217	227	210	214	.	.	.	.	.	.	49	51	53	50	54	46	79	78	81	80
Iowa	336023	Hybrid026	W606S x PHK76	WISN14/31560	Kelly - 2	Low	Rep2	59	57	.	.	.	.	.	.	5	5	5	5	6	6	113	110	105	108	93	80	217	224	212	214	222	220	.	.	.	.	.	.	35	40	44	38	44	19	57	67	69	57
Minnesota	101022	Hybrid027	LH198 x PHK76	WISN14/31566	St Paul - 1	High	Rep1	77	74	13	13	13	13	13	13	5	6	6	6	6	6	135	128	131	121	139	141	249	260	261	256	256	275	.	.	.	.	.	.	.	.	.	.	.	.	24	24	26	21
Minnesota	102028	Hybrid027	LH198 x PHK76	WISN14/31566	St Paul - 1	High	Rep2	77	75	14	13	14	.	13	14	6	6	6	.	6	5	134	137	135	.	129	131	260	260	266	.	252	240	.	.	.	.	.	.	.	.	.	.	.	.	24	24	24	24
Minnesota	103013	Hybrid027	LH198 x PHK76	WISN14/31566	St Paul - 1	Low	Rep1	79	76	14	13	13	13	13	13	5	6	6	6	5	6	100	111	105	111	107	125	197	227	229	231	206	226	.	.	.	.	.	.	.	.	.	.	.	.	17	26	24	23
Minnesota	104005	Hybrid027	LH198 x PHK76	WISN14/31566	St Paul - 1	Low	Rep2	75	75	13	13	13	13	13	13	6	6	5	6	6	6	111	118	115	109	129	112	226	226	220	226	237	235	.	.	.	.	.	.	.	.	.	.	.	.	26	24	14	23
Minnesota	105021	Hybrid027	LH198 x PHK76	WISN14/31566	St Paul - 2	High	Rep1	66	66	13	13	13	13	13	11	6	6	6	5	6	6	134	131	139	116	136	125	262	255	260	235	265	254	.	.	.	.	.	.	25	27	28	26	27	26	50	50	47	54
Minnesota	106021	Hybrid027	LH198 x PHK76	WISN14/31566	St Paul - 2	High	Rep2	66	67	12	13	13	13	13	12	6	6	6	6	6	6	110	123	126	127	125	117	240	240	250	237	251	250	.	.	.	.	.	.	28	28	27	24	28	26	54	53	50	49
Minnesota	107004	Hybrid027	LH198 x PHK76	WISN14/31566	St Paul - 2	Low	Rep1	69	67	13	12	13	13	12	12	6	6	5	6	6	6	116	101	125	120	105	102	239	230	235	242	235	235	.	.	.	.	.	.	27	26	24	24	26	25	47	46	50	49
Minnesota	108049	Hybrid027	LH198 x PHK76	WISN14/31566	St Paul - 2	Low	Rep2	76	75	12	13	.	13	12	12	6	6	.	5	6	6	104	123	119	124	107	101	223	242	.	224	230	229	.	.	.	.	.	.	23	24	23	23	22	25	50	50	46	45
Minnesota	109015	Hybrid027	LH198 x PHK76	WISN14/31566	Waseca	High	Rep1	63	66	.	.	.	.	.	.	.	.	.	.	.	.	121	103	104	120	118	115	220	216	224	216	212	213	.	.	.	.	.	.	.	.	.	.	.	.	.	.	.	.
Minnesota	110031	Hybrid027	LH198 x PHK76	WISN14/31566	Waseca	High	Rep2	60	63	.	.	.	.	.	.	.	.	.	.	.	.	100	103	107	108	109	107	215	218	213	215	216	219	.	.	.	.	.	.	.	.	.	.	.	.	.	.	.	.
Minnesota	111028	Hybrid027	LH198 x PHK76	WISN14/31566	Waseca	Low	Rep1	60	60	.	.	.	.	.	.	.	.	.	.	.	.	111	111	115	106	107	105	224	209	215	219	218	220	.	.	.	.	.	.	.	.	.	.	.	.	.	.	.	.
Minnesota	112014	Hybrid027	LH198 x PHK76	WISN14/31566	Waseca	Low	Rep2	62	63	.	.	.	.	.	.	.	.	.	.	.	.	94	104	90	95	105	94	207	194	200	205	199	208	.	.	.	.	.	.	.	.	.	.	.	.	.	.	.	.
Wisconsin	217005	Hybrid027	LH198 x PHK76	WISN14/31566	Arlington	High	Rep1	59	60	.	.	.	.	.	.	.	.	.	.	.	.	120	130	120	130	130	.	250	250	250	250	235	.	.	.	.	.	.	.	.	.	.	.	.	.	.	.	.	.
Wisconsin	218037	Hybrid027	LH198 x PHK76	WISN14/31566	Arlington	High	Rep2	60	61	.	.	.	.	.	.	.	.	.	.	.	.	110	110	110	115	115	.	235	240	240	240	245	.	.	.	.	.	.	.	.	.	.	.	.	.	.	.	.	.
Wisconsin	219025	Hybrid027	LH198 x PHK76	WISN14/31566	Arlington	Low	Rep1	.	.	.	.	.	.	.	.	.	.	.	.	.	.	110	100	120	95	100	.	210	220	225	215	220	.	.	.	.	.	.	.	.	.	.	.	.	.	.	.	.	.
Wisconsin	220036	Hybrid027	LH198 x PHK76	WISN14/31566	Arlington	Low	Rep2	.	.	.	.	.	.	.	.	.	.	.	.	.	.	100	90	95	100	100	.	200	190	210	220	225	.	.	.	.	.	.	.	.	.	.	.	.	.	.	.	.	.
Iowa	321027	Hybrid027	LH198 x PHK76	WISN14/31566	Curtiss - 1	High	Rep1	63	62	13	12	12	.	13	.	5	6	5	.	.	.	114	103	112	.	125	.	225	245	218	.	.	.	.	.	.	.	.	.	.	.	.	.	.	.	76	72	71	76
Iowa	322032	Hybrid027	LH198 x PHK76	WISN14/31566	Curtiss - 1	High	Rep2	63	61	13	13	13	12	13	13	6	5	.	7	5	5	120	143	116	100	129	137	252	250	.	255	250	258	.	.	.	.	.	.	.	.	.	.	.	.	75	61	77	74
Iowa	323011	Hybrid027	LH198 x PHK76	WISN14/31566	Curtiss - 1	Low	Rep1	62	61	13	13	.	12	.	12	.	5	6	6	.	6	88	115	121	104	.	103	.	222	218	225	.	228	.	.	.	.	.	.	.	.	.	.	.	.	66	59	67	73
Iowa	324008	Hybrid027	LH198 x PHK76	WISN14/31566	Curtiss - 1	Low	Rep2	61	60	.	12	.	.	12	13	.	6	.	.	6	5	.	90	.	.	86	107	.	218	.	.	212	209	.	.	.	.	.	.	.	.	.	.	.	.	78	78	67	79
Iowa	325048	Hybrid027	LH198 x PHK76	WISN14/31566	Curtiss - 2	High	Rep1	57	55	13	11	13	13	12	12	5	6	5	5	6	6	121	90	110	122	90	96	221	215	211	221	214	218	.	.	.	.	.	.	.	.	.	.	.	.	.	.	.	.
Iowa	326011	Hybrid027	LH198 x PHK76	WISN14/31566	Curtiss - 2	High	Rep2	58	54	.	.	13	.	.	.	6	6	5	.	.	.	92	97	115	.	.	.	215	220	221	.	.	.	.	.	.	.	.	.	.	.	.	.	.	.	.	.	.	.
Iowa	327044	Hybrid027	LH198 x PHK76	WISN14/31566	Curtiss - 2	Low	Rep1	57	55	.	.	.	.	11	.	5	6	.	.	6	5	108	94	92	105	86	90	219	213	.	208	201	210	18	34	26	15	34	37	41	66	58	43	66	70	65	96	94	75
Iowa	328002	Hybrid027	LH198 x PHK76	WISN14/31566	Curtiss - 2	Low	Rep2	55	54	12	.	.	.	12	11	6	6	6	6	6	6	86	91	86	95	95	89	209	211	209	218	214	210	36	37	36	33	38	37	71	69	65	67	71	70	105	103	101	99
Iowa	329010	Hybrid027	LH198 x PHK76	WISN14/31566	Kelly - 1	High	Rep1	57	55	.	.	.	.	.	.	4	5	5	.	5	5	131	127	130	112	128	128	226	243	246	.	243	244	.	.	.	.	.	.	51	52	60	49	50	51	78	81	85	73
Iowa	330048	Hybrid027	LH198 x PHK76	WISN14/31566	Kelly - 1	High	Rep2	57	55	.	.	.	.	.	.	5	6	5	5	5	5	110	103	104	111	106	111	230	240	227	233	229	235	.	.	.	.	.	.	53	54	53	52	51	50	81	81	80	78
Iowa	331017	Hybrid027	LH198 x PHK76	WISN14/31566	Kelly - 1	Low	Rep1	59	55	.	.	.	.	.	.	6	5	6	5	6	.	108	108	107	105	104	.	225	209	222	206	215	.	28	25	30	31	30	.	54	51	56	54	57	.	79	78	83	79
Iowa	332011	Hybrid027	LH198 x PHK76	WISN14/31566	Kelly - 1	Low	Rep2	60	58	.	.	.	.	.	.	5	5	5	5	5	6	108	116	110	127	114	112	213	227	207	233	218	235	28	21	30	25	30	26	49	40	50	46	54	43	79	67	84	81
Iowa	333036	Hybrid027	LH198 x PHK76	WISN14/31566	Kelly - 2	High	Rep1	58	56	.	.	.	.	.	.	5	5	6	2	5	6	116	107	113	102	115	111	242	248	242	161	226	243	32	32	34	31	36	30	63	66	69	66	74	63	94	100	103	95
Iowa	334047	Hybrid027	LH198 x PHK76	WISN14/31566	Kelly - 2	High	Rep2	59	57	.	.	.	.	.	.	6	5	5	5	5	6	110	116	121	120	132	104	249	231	243	238	243	259	30	30	32	27	32	34	57	55	57	52	59	65	91	91	93	90
Iowa	335038	Hybrid027	LH198 x PHK76	WISN14/31566	Kelly - 2	Low	Rep1	56	55	.	.	.	.	.	.	6	5	5	5	6	5	96	90	114	100	92	97	226	211	226	216	227	211	.	.	.	.	.	.	54	51	54	51	54	50	81	77	82	78
Iowa	336037	Hybrid027	LH198 x PHK76	WISN14/31566	Kelly - 2	Low	Rep2	59	57	.	.	.	.	.	.	5	5	5	5	5	5	91	90	113	105	103	108	205	200	224	218	208	216	.	.	.	.	.	.	40	47	40	40	45	42	63	72	62	62
Minnesota	101012	Hybrid028	LH82 x LH185	WISN14/31570	St Paul - 1	High	Rep1	76	75	13	12	12	13	12	12	6	7	6	6	7	7	113	106	97	122	107	104	229	235	217	236	242	234	.	.	.	.	.	.	.	.	.	.	.	.	13	12	22	19
Minnesota	102027	Hybrid028	LH82 x LH185	WISN14/31570	St Paul - 1	High	Rep2	76	75	12	12	12	13	12	13	6	6	5	6	6	6	116	113	114	131	105	127	239	245	234	245	223	243	.	.	.	.	.	.	.	.	.	.	.	.	17	16	16	22
Minnesota	103033	Hybrid028	LH82 x LH185	WISN14/31570	St Paul - 1	Low	Rep1	76	74	13	13	13	13	13	12	6	6	6	6	6	7	85	102	92	101	92	82	202	221	202	206	210	220	.	.	.	.	.	.	.	.	.	.	.	.	19	13	21	20
Minnesota	104028	Hybrid028	LH82 x LH185	WISN14/31570	St Paul - 1	Low	Rep2	75	75	13	13	13	12	13	13	6	6	6	6	6	6	95	90	95	83	97	102	200	210	210	201	217	217	.	.	.	.	.	.	.	.	.	.	.	.	24	22	17	18
Minnesota	105026	Hybrid028	LH82 x LH185	WISN14/31570	St Paul - 2	High	Rep1	69	69	13	12	12	13	12	12	6	6	7	6	7	7	114	109	102	119	94	104	234	235	244	243	244	249	.	.	.	.	.	.	21	9	15	21	22	26	42	16	32	45
Minnesota	106002	Hybrid028	LH82 x LH185	WISN14/31570	St Paul - 2	High	Rep2	66	66	12	12	12	12	12	12	6	6	7	7	6	7	109	88	107	106	102	102	228	213	232	240	228	235	.	.	.	.	.	.	18	16	20	23	21	25	36	36	44	46
Minnesota	107006	Hybrid028	LH82 x LH185	WISN14/31570	St Paul - 2	Low	Rep1	67	66	12	12	12	12	11	12	6	6	6	6	6	6	100	87	88	83	89	81	217	211	216	206	216	214	.	.	.	.	.	.	21	20	22	17	21	19	39	43	36	42
Minnesota	108038	Hybrid028	LH82 x LH185	WISN14/31570	St Paul - 2	Low	Rep2	73	71	13	12	12	12	12	12	6	6	7	7	6	6	84	84	79	81	91	81	205	210	215	220	215	206	.	.	.	.	.	.	21	27	25	19	21	24	46	39	47	46
Minnesota	109032	Hybrid028	LH82 x LH185	FILL	Waseca	High	Rep1
Minnesota	110027	Hybrid028	LH82 x LH185	FILL	Waseca	High	Rep2
Minnesota	111029	Hybrid028	LH82 x LH185	WISN14/31570	Waseca	Low	Rep1	60	61	.	.	.	.	.	.	.	.	.	.	.	.	85	79	79	80	77	81	185	182	186	183	189	193	.	.	.	.	.	.	.	.	.	.	.	.	.	.	.	.
Minnesota	112050	Hybrid028	LH82 x LH185	WISN14/31570	Waseca	Low	Rep2	60	63	.	.	.	.	.	.	.	.	.	.	.	.	90	78	74	76	84	81	192	194	186	186	188	176	.	.	.	.	.	.	.	.	.	.	.	.	.	.	.	.
Wisconsin	217035	Hybrid028	LH82 x LH185	WISN14/31570	Arlington	High	Rep1	60	61	.	.	.	.	.	.	.	.	.	.	.	.	105	120	120	105	110	.	230	230	235	230	230	.	.	.	.	.	.	.	.	.	.	.	.	.	.	.	.	.
Wisconsin	218031	Hybrid028	LH82 x LH185	WISN14/31570	Arlington	High	Rep2	61	62	.	.	.	.	.	.	.	.	.	.	.	.	100	110	100	100	80	.	215	225	220	220	220	.	.	.	.	.	.	.	.	.	.	.	.	.	.	.	.	.
Wisconsin	219038	Hybrid028	LH82 x LH185	WISN14/31570	Arlington	Low	Rep1	.	.	.	.	.	.	.	.	.	.	.	.	.	.	80	80	80	80	80	.	190	185	195	190	190	.	.	.	.	.	.	.	.	.	.	.	.	.	.	.	.	.
Wisconsin	220035	Hybrid028	LH82 x LH185	WISN14/31570	Arlington	Low	Rep2	.	.	.	.	.	.	.	.	.	.	.	.	.	.	80	90	90	75	80	.	190	195	200	200	195	.	.	.	.	.	.	.	.	.	.	.	.	.	.	.	.	.
Iowa	321014	Hybrid028	LH82 x LH185	WISN14/31570	Curtiss - 1	High	Rep1	62	62	12	12	12	12	13	12	7	6	7	6	6	7	85	81	81	84	102	83	223	222	218	210	223	229	.	.	.	.	.	.	.	.	.	.	.	.	67	76	58	61
Iowa	322018	Hybrid028	LH82 x LH185	WISN14/31570	Curtiss - 1	High	Rep2	62	61	12	12	12	12	12	.	6	7	7	7	6	7	86	89	87	84	103	95	200	220	218	217	218	226	.	.	.	.	.	.	.	.	.	.	.	.	65	57	66	64
Iowa	323010	Hybrid028	LH82 x LH185	WISN14/31570	Curtiss - 1	Low	Rep1	62	62	.	12	13	12	13	.	7	7	6	6	6	.	70	70	95	75	95	.	200	205	208	204	209	.	.	.	.	.	.	.	.	.	.	.	.	.	67	58	63	58
Iowa	324017	Hybrid028	LH82 x LH185	WISN14/31570	Curtiss - 1	Low	Rep2	61	61	12	12	12	11	12	12	6	7	7	6	6	7	75	77	76	77	75	64	212	212	215	195	214	206	.	.	.	.	.	.	.	.	.	.	.	.	56	57	69	68
Iowa	325042	Hybrid028	LH82 x LH185	WISN14/31570	Curtiss - 2	High	Rep1	57	55	12	12	.	.	.	.	6	6	.	.	.	.	96	82	.	.	.	.	203	210	.	.	.	.	.	.	.	.	.	.	.	.	.	.	.	.	.	.	.	.
Iowa	326027	Hybrid028	LH82 x LH185	WISN14/31570	Curtiss - 2	High	Rep2	55	54	11	11	12	.	12	12	6	.	6	6	6	6	81	81	96	91	96	97	211	.	219	201	222	223	34	35	35	16	31	33	66	66	71	38	63	65	105	101	105	65
Iowa	327035	Hybrid028	LH82 x LH185	WISN14/31570	Curtiss - 2	Low	Rep1	57	54	12	12	12	12	12	.	6	7	7	6	7	.	97	80	72	74	67	.	204	208	201	190	203	.	30	28	32	32	31	.	60	59	62	67	63	.	91	86	91	96
Iowa	328048	Hybrid028	LH82 x LH185	WISN14/31570	Curtiss - 2	Low	Rep2	55	53	11	12	13	.	12	11	7	7	6	7	6	7	80	84	93	68	78	75	216	216	203	203	190	203	25	21	29	33	34	34	55	52	57	70	70	72	86	86	84	100
Iowa	329050	Hybrid028	LH82 x LH185	FILL	Kelly - 1	High	Rep1
Iowa	330002	Hybrid028	LH82 x LH185	FILL	Kelly - 1	High	Rep2
Iowa	331038	Hybrid028	LH82 x LH185	WISN14/31570	Kelly - 1	Low	Rep1	58	56	.	.	.	.	.	.	5	6	6	7	5	.	102	95	97	85	103	.	197	208	206	214	198	.	29	29	30	30	28	30	50	53	54	54	50	53	77	78	80	81
Iowa	332036	Hybrid028	LH82 x LH185	WISN14/31570	Kelly - 1	Low	Rep2	58	55	.	.	.	.	.	.	5	6	6	7	5	6	95	92	84	79	99	77	192	204	198	204	194	188	26	29	29	30	26	28	45	53	53	55	50	52	70	81	79	82
Iowa	333028	Hybrid028	LH82 x LH185	FILL	Kelly - 2	High	Rep1
Iowa	334046	Hybrid028	LH82 x LH185	FILL	Kelly - 2	High	Rep2
Iowa	335007	Hybrid028	LH82 x LH185	FILL	Kelly - 2	Low	Rep1
Iowa	336030	Hybrid028	LH82 x LH185	FILL	Kelly - 2	Low	Rep2
Minnesota	101015	Hybrid029	LH185 x W606S	WISN14/31601	St Paul - 1	High	Rep1	83	80	12	11	12	13	13	13	7	7	7	6	6	6	121	104	87	.	106	124	258	246	228	.	226	255	.	.	.	.	.	.	.	.	.	.	.	.	20	8	4	7
Minnesota	102018	Hybrid029	LH185 x W606S	WISN14/31601	St Paul - 1	High	Rep2	82	80	14	12	13	12	12	12	6	7	7	7	7	7	126	116	134	124	121	118	254	254	258	246	252	253	.	.	.	.	.	.	.	.	.	.	.	.	10	12	22	12
Minnesota	103009	Hybrid029	LH185 x W606S	WISN14/31601	St Paul - 1	Low	Rep1	82	79	12	13	12	.	.	.	7	6	6	.	.	.	81	91	93	.	.	.	226	213	222	.	.	.	.	.	.	.	.	.	.	.	.	.	.	.	15	16	11	.
Minnesota	104034	Hybrid029	LH185 x W606S	WISN14/31601	St Paul - 1	Low	Rep2	80	80	12	12	.	.	.	.	7	7	.	.	.	.	89	91	.	.	.	.	235	221	.	.	.	.	.	.	.	.	.	.	.	.	.	.	.	.	6	21	15	.
Minnesota	105049	Hybrid029	LH185 x W606S	WISN14/31601	St Paul - 2	High	Rep1	68	68	13	12	12	12	12	12	7	7	7	7	7	6	111	113	108	103	104	110	250	242	229	222	242	251	.	.	.	.	.	.	21	18	15	16	19	18	40	39	32	37
Minnesota	106042	Hybrid029	LH185 x W606S	WISN14/31601	St Paul - 2	High	Rep2	66	66	11	12	12	12	12	12	8	7	7	7	7	7	74	102	82	97	92	100	221	240	231	240	250	242	.	.	.	.	.	.	12	15	18	13	14	16	27	28	30	30
Minnesota	107034	Hybrid029	LH185 x W606S	WISN14/31601	St Paul - 2	Low	Rep1	69	68	13	12	11	11	13	12	7	7	7	6	7	7	88	97	107	92	97	104	221	228	246	214	215	251	.	.	.	.	.	.	15	13	16	16	12	13	19	33	35	28
Minnesota	108029	Hybrid029	LH185 x W606S	WISN14/31601	St Paul - 2	Low	Rep2	74	73	12	12	12	12	.	12	7	7	6	7	.	6	102	95	84	90	110	86	253	232	219	225	.	223	.	.	.	.	.	.	19	17	15	21	15	.	43	37	37	31
Minnesota	109050	Hybrid029	LH185 x W606S	WISN14/31601	Waseca	High	Rep1	62	65	.	.	.	.	.	.	.	.	.	.	.	.	77	76	77	76	55	101	210	198	205	211	157	208	.	.	.	.	.	.	.	.	.	.	.	.	.	.	.	.
Minnesota	110014	Hybrid029	LH185 x W606S	WISN14/31601	Waseca	High	Rep2	66	66	.	.	.	.	.	.	.	.	.	.	.	.	91	98	94	92	80	88	225	225	220	205	208	198	.	.	.	.	.	.	.	.	.	.	.	.	.	.	.	.
Minnesota	111039	Hybrid029	LH185 x W606S	WISN14/31601	Waseca	Low	Rep1	62	65	.	.	.	.	.	.	.	.	.	.	.	.	92	82	88	87	70	85	225	205	220	216	185	217	.	.	.	.	.	.	.	.	.	.	.	.	.	.	.	.
Minnesota	112015	Hybrid029	LH185 x W606S	WISN14/31601	Waseca	Low	Rep2	62	64	.	.	.	.	.	.	.	.	.	.	.	.	94	80	94	60	31	80	219	209	207	165	121	195	.	.	.	.	.	.	.	.	.	.	.	.	.	.	.	.
Wisconsin	217006	Hybrid029	LH185 x W606S	WISN14/31601	Arlington	High	Rep1	65	66	.	.	.	.	.	.	.	.	.	.	.	.	120	120	115	110	115	.	250	235	250	260	250	.	.	.	.	.	.	.	.	.	.	.	.	.	.	.	.	.
Wisconsin	218012	Hybrid029	LH185 x W606S	WISN14/31601	Arlington	High	Rep2	65	66	.	.	.	.	.	.	.	.	.	.	.	.	95	115	115	110	120	.	240	230	245	230	230	.	.	.	.	.	.	.	.	.	.	.	.	.	.	.	.	.
Wisconsin	219019	Hybrid029	LH185 x W606S	WISN14/31601	Arlington	Low	Rep1	.	.	.	.	.	.	.	.	.	.	.	.	.	.	100	105	95	105	105	.	245	235	235	235	225	.	.	.	.	.	.	.	.	.	.	.	.	.	.	.	.	.
Wisconsin	220038	Hybrid029	LH185 x W606S	WISN14/31601	Arlington	Low	Rep2	.	.	.	.	.	.	.	.	.	.	.	.	.	.	100	100	100	100	105	.	230	220	230	245	230	.	.	.	.	.	.	.	.	.	.	.	.	.	.	.	.	.
Iowa	321023	Hybrid029	LH185 x W606S	WISN14/31601	Curtiss - 1	High	Rep1	65	65	.	13	13	12	12	12	.	7	7	7	7	7	.	108	99	98	102	89	.	253	248	249	253	244	.	.	.	.	.	.	.	.	.	.	.	.	52	53	52	59
Iowa	322044	Hybrid029	LH185 x W606S	WISN14/31601	Curtiss - 1	High	Rep2	65	66	12	12	12	12	12	12	.	6	6	6	6	6	90	105	95	91	110	95	.	233	227	220	218	224	.	.	.	.	.	.	.	.	.	.	.	.	56	56	60	66
Iowa	323024	Hybrid029	LH185 x W606S	WISN14/31601	Curtiss - 1	Low	Rep1	66	64	12	.	.	.	.	.	7	7	.	.	.	.	90	82	.	.	.	.	256	234	.	.	.	.	.	.	.	.	.	.	.	.	.	.	.	.	52	60	.	.
Iowa	324018	Hybrid029	LH185 x W606S	WISN14/31601	Curtiss - 1	Low	Rep2	65	63	.	12	12	.	.	.	.	8	7	.	.	.	.	86	89	.	.	.	.	257	252	.	.	.	.	.	.	.	.	.	.	.	.	.	.	.	62	54	62	.
Iowa	325034	Hybrid029	LH185 x W606S	WISN14/31601	Curtiss - 2	High	Rep1	59	58	13	12	12	.	13	11	6	7	7	8	7	7	119	108	105	96	95	83	239	213	223	222	237	184	.	.	.	.	.	.	.	.	.	.	.	.	.	.	.	.
Iowa	326001	Hybrid029	LH185 x W606S	WISN14/31601	Curtiss - 2	High	Rep2	60	58	9	12	.	.	.	.	6	7	.	.	.	.	78	96	.	.	.	.	216	237	.	.	.	.	.	.	.	.	.	.	.	.	.	.	.	.	.	.	.	.
Iowa	327020	Hybrid029	LH185 x W606S	WISN14/31601	Curtiss - 2	Low	Rep1	60	57	12	13	13	12	.	12	.	.	6	6	.	.	90	106	107	89	98	90	.	.	237	218	.	.	11	27	25	28	15	29	39	53	55	58	40	61	67	79	82	80
Iowa	328036	Hybrid029	LH185 x W606S	WISN14/31601	Curtiss - 2	Low	Rep2	59	57	.	.	.	12	13	12	7	7	7	7	4	7	99	90	85	96	110	95	228	216	228	241	205	239	11	23	29	35	14	32	31	48	59	63	39	66	63	81	93	95
Iowa	329030	Hybrid029	LH185 x W606S	WISN14/31601	Kelly - 1	High	Rep1	61	61	.	.	.	.	.	.	4	7	5	6	.	5	102	106	117	117	119	122	184	250	225	250	.	239	.	.	.	.	.	.	41	43	40	56	50	45	57	63	58	73
Iowa	330050	Hybrid029	LH185 x W606S	WISN14/31601	Kelly - 1	High	Rep2	61	58	.	.	.	.	.	.	6	6	.	6	6	6	97	79	75	82	78	88	219	230	.	203	220	214	.	.	.	.	.	.	47	54	54	47	53	52	68	74	75	67
Iowa	331030	Hybrid029	LH185 x W606S	WISN14/31601	Kelly - 1	Low	Rep1	62	61	.	.	.	.	.	.	6	6	7	7	6	7	74	75	86	92	101	96	205	187	231	233	225	240	14	21	22	23	23	24	34	42	41	41	43	43	53	63	68	70
Iowa	332031	Hybrid029	LH185 x W606S	WISN14/31601	Kelly - 1	Low	Rep2	56	55	.	.	.	.	.	.	6	7	7	7	7	7	113	100	96	102	97	95	211	226	228	223	235	234	23	26	25	30	32	29	44	47	47	54	59	55	77	77	76	82
Iowa	333041	Hybrid029	LH185 x W606S	WISN14/31601	Kelly - 2	High	Rep1	60	59	.	.	.	.	.	.	7	5	5	6	6	7	125	119	122	122	123	122	264	247	252	244	256	252	31	23	29	25	27	26	61	47	57	52	55	53	94	77	88	86
Iowa	334018	Hybrid029	LH185 x W606S	WISN14/31601	Kelly - 2	High	Rep2	60	60	.	.	.	.	.	.	5	7	5	6	5	5	146	94	152	129	155	159	262	211	264	217	267	260	36	30	28	31	25	32	52	55	54	49	60	61	96	84	87	85
Iowa	335005	Hybrid029	LH185 x W606S	WISN14/31601	Kelly - 2	Low	Rep1	61	59	.	.	.	.	.	.	6	5	5	5	6	6	117	91	113	124	117	113	244	235	226	255	238	244	.	.	.	.	.	.	40	31	45	34	40	41	60	53	68	54
Iowa	336011	Hybrid029	LH185 x W606S	WISN14/31601	Kelly - 2	Low	Rep2	61	59	.	.	.	.	.	.	6	6	5	6	6	7	104	110	110	109	100	98	238	243	225	242	235	242	.	.	.	.	.	.	36	26	43	34	47	37	55	45	66	56
Minnesota	101042	Hybrid030	LH185 x DK3IIH6	WISN14/31603	St Paul - 1	High	Rep1	75	76	13	13	13	13	12	13	6	6	6	6	6	5	129	118	120	117	115	120	254	244	240	251	244	227	.	.	.	.	.	.	.	.	.	.	.	.	20	16	19	21
Minnesota	102010	Hybrid030	LH185 x DK3IIH6	WISN14/31603	St Paul - 1	High	Rep2	76	75	12	13	12	13	12	12	7	5	6	6	6	6	113	137	123	142	113	123	256	235	250	250	253	260	.	.	.	.	.	.	.	.	.	.	.	.	24	19	23	22
Minnesota	103011	Hybrid030	LH185 x DK3IIH6	WISN14/31603	St Paul - 1	Low	Rep1	78	70	13	14	13	13	13	13	6	6	5	5	6	6	100	110	109	109	113	107	219	205	215	209	229	221	.	.	.	.	.	.	.	.	.	.	.	.	19	22	15	19
Minnesota	104050	Hybrid030	LH185 x DK3IIH6	WISN14/31603	St Paul - 1	Low	Rep2	78	76	13	13	13	13	.	.	6	6	6	6	.	.	110	114	110	117	.	.	240	243	232	248	.	.	.	.	.	.	.	.	.	.	.	.	.	.	17	17	20	13
Minnesota	105046	Hybrid030	LH185 x DK3IIH6	WISN14/31603	St Paul - 2	High	Rep1	66	67	13	13	12	12	12	13	6	6	6	7	6	6	126	126	110	110	106	124	249	252	251	255	234	249	.	.	.	.	.	.	15	14	15	12	12	19	36	35	27	27
Minnesota	106043	Hybrid030	LH185 x DK3IIH6	WISN14/31603	St Paul - 2	High	Rep2	69	67	13	12	12	12	13	13	6	6	6	6	6	6	118	124	119	143	112	.	250	256	255	268	252	.	.	.	.	.	.	.	7	17	19	13	18	12	24	33	28	35
Minnesota	107005	Hybrid030	LH185 x DK3IIH6	WISN14/31603	St Paul - 2	Low	Rep1	68	68	12	12	12	12	12	12	6	6	6	6	6	6	97	99	112	118	104	109	235	236	245	251	251	237	.	.	.	.	.	.	15	15	14	15	21	21	33	26	29	30
Minnesota	108018	Hybrid030	LH185 x DK3IIH6	WISN14/31603	St Paul - 2	Low	Rep2	74	74	13	13	13	13	12	.	6	6	6	6	6	.	105	108	104	101	101	91	235	241	221	229	214	226	.	.	.	.	.	.	16	21	15	20	20	.	34	40	32	42
Minnesota	109024	Hybrid030	LH185 x DK3IIH6	WISN14/31603	Waseca	High	Rep1	61	64	.	.	.	.	.	.	.	.	.	.	.	.	119	101	118	109	105	96	219	220	215	222	211	219	.	.	.	.	.	.	.	.	.	.	.	.	.	.	.	.
Minnesota	110015	Hybrid030	LH185 x DK3IIH6	WISN14/31603	Waseca	High	Rep2	62	63	.	.	.	.	.	.	.	.	.	.	.	.	100	95	110	88	105	96	217	205	209	209	213	210	.	.	.	.	.	.	.	.	.	.	.	.	.	.	.	.
Minnesota	111044	Hybrid030	LH185 x DK3IIH6	WISN14/31603	Waseca	Low	Rep1	62	64	.	.	.	.	.	.	.	.	.	.	.	.	90	84	114	101	96	103	210	217	210	209	205	214	.	.	.	.	.	.	.	.	.	.	.	.	.	.	.	.
Minnesota	112045	Hybrid030	LH185 x DK3IIH6	WISN14/31603	Waseca	Low	Rep2	60	61	.	.	.	.	.	.	.	.	.	.	.	.	95	86	90	91	91	.	208	198	202	201	203	.	.	.	.	.	.	.	.	.	.	.	.	.	.	.	.	.
Wisconsin	217043	Hybrid030	LH185 x DK3IIH6	WISN14/31603	Arlington	High	Rep1	60	61	.	.	.	.	.	.	.	.	.	.	.	.	130	125	130	125	130	.	260	240	255	255	245	.	.	.	.	.	.	.	.	.	.	.	.	.	.	.	.	.
Wisconsin	218017	Hybrid030	LH185 x DK3IIH6	WISN14/31603	Arlington	High	Rep2	60	61	.	.	.	.	.	.	.	.	.	.	.	.	115	120	125	130	120	.	245	250	255	240	245	.	.	.	.	.	.	.	.	.	.	.	.	.	.	.	.	.
Wisconsin	219049	Hybrid030	LH185 x DK3IIH6	WISN14/31603	Arlington	Low	Rep1	.	.	.	.	.	.	.	.	.	.	.	.	.	.	110	115	100	120	110	.	225	220	230	240	240	.	.	.	.	.	.	.	.	.	.	.	.	.	.	.	.	.
Wisconsin	220029	Hybrid030	LH185 x DK3IIH6	WISN14/31603	Arlington	Low	Rep2	.	.	.	.	.	.	.	.	.	.	.	.	.	.	95	120	110	100	100	.	220	235	220	230	230	.	.	.	.	.	.	.	.	.	.	.	.	.	.	.	.	.
Iowa	321031	Hybrid030	LH185 x DK3IIH6	WISN14/31603	Curtiss - 1	High	Rep1	63	61	13	13	.	13	13	13	6	6	.	.	.	5	110	119	.	109	121	126	240	253	.	.	.	240	.	.	.	.	.	.	.	.	.	.	.	.	62	67	43	70
Iowa	322023	Hybrid030	LH185 x DK3IIH6	WISN14/31603	Curtiss - 1	High	Rep2	63	62	13	12	.	13	.	13	6	.	.	.	.	6	118	100	.	125	.	130	252	.	.	.	.	252	.	.	.	.	.	.	.	.	.	.	.	.	68	62	61	63
Iowa	323039	Hybrid030	LH185 x DK3IIH6	WISN14/31603	Curtiss - 1	Low	Rep1	63	61	.	13	13	13	13	13	.	6	6	5	7	6	.	81	106	100	95	104	.	232	239	233	226	233	.	.	.	.	.	.	.	.	.	.	.	.	33	63	40	57
Iowa	324009	Hybrid030	LH185 x DK3IIH6	WISN14/31603	Curtiss - 1	Low	Rep2	62	60	13	13	14	.	13	13	4	5	3	.	6	6	110	105	105	.	100	97	213	240	237	.	232	228	.	.	.	.	.	.	.	.	.	.	.	.	69	74	75	62
Iowa	325050	Hybrid030	LH185 x DK3IIH6	WISN14/31603	Curtiss - 2	High	Rep1	57	55	13	13	13	13	13	.	6	.	.	5	6	.	104	120	115	125	100	.	230	.	.	227	223	.	.	.	.	.	.	.	.	.	.	.	.	.	.	.	.	.
Iowa	326008	Hybrid030	LH185 x DK3IIH6	WISN14/31603	Curtiss - 2	High	Rep2	57	54	12	12	12	13	.	.	6	6	6	6	6	.	93	119	112	112	105	.	217	222	241	235	.	.	.	.	.	.	.	.	.	.	.	.	.	.	.	.	.	.
Iowa	327018	Hybrid030	LH185 x DK3IIH6	WISN14/31603	Curtiss - 2	Low	Rep1	57	55	15	12	14	.	13	13	.	.	.	.	7	.	136	112	102	108	100	124	.	.	.	.	235	.	19	29	34	33	32	15	46	57	67	64	65	39	71	85	91	87
Iowa	328041	Hybrid030	LH185 x DK3IIH6	WISN14/31603	Curtiss - 2	Low	Rep2	60	57	.	12	12	12	13	12	4	6	6	6	5	6	144	108	117	106	125	108	229	229	241	230	235	230	19	12	17	12	17	27	46	35	41	32	43	55	76	67	67	65
Iowa	329046	Hybrid030	LH185 x DK3IIH6	WISN14/31603	Kelly - 1	High	Rep1	56	54	.	.	.	.	.	.	6	7	6	6	6	6	107	96	108	102	104	107	241	241	251	243	249	247	.	.	.	.	.	.	56	50	45	55	49	55	79	65	81	71
Iowa	330023	Hybrid030	LH185 x DK3IIH6	WISN14/31603	Kelly - 1	High	Rep2	57	55	.	.	.	.	.	.	6	5	5	5	5	6	121	127	146	130	131	123	254	244	256	242	246	257	.	.	.	.	.	.	45	50	49	55	56	53	66	76	74	81
Iowa	331001	Hybrid030	LH185 x DK3IIH6	WISN14/31603	Kelly - 1	Low	Rep1	59	57	.	.	.	.	.	.	5	.	5	6	6	6	73	.	105	101	90	101	189	.	194	205	220	228	27	23	22	30	18	27	40	39	41	49	34	45	55	63	68	76
Iowa	332001	Hybrid030	LH185 x DK3IIH6	WISN14/31603	Kelly - 1	Low	Rep2	59	56	.	.	.	.	.	.	6	5	5	.	6	6	102	115	112	.	88	93	232	226	219	.	212	223	25	26	23	30	27	21	49	47	48	53	48	39	75	75	81	82
Iowa	333002	Hybrid030	LH185 x DK3IIH6	WISN14/31603	Kelly - 2	High	Rep1	57	56	.	.	.	.	.	.	6	5	5	6	6	5	109	140	133	115	120	114	233	227	239	238	242	240	35	28	26	31	33	33	67	53	51	59	59	60	97	85	81	88
Iowa	334045	Hybrid030	LH185 x DK3IIH6	WISN14/31603	Kelly - 2	High	Rep2	59	58	.	.	.	.	.	.	6	6	6	6	.	5	135	114	134	129	.	130	248	235	244	243	.	240	29	24	31	27	33	31	54	49	55	50	56	57	90	81	94	81
Iowa	335048	Hybrid030	LH185 x DK3IIH6	WISN14/31603	Kelly - 2	Low	Rep1	57	55	.	.	.	.	.	.	5	4	5	6	6	5	107	114	110	103	95	110	247	211	227	238	231	235	.	.	.	.	.	.	42	40	44	52	48	45	67	61	70	76
Iowa	336040	Hybrid030	LH185 x DK3IIH6	WISN14/31603	Kelly - 2	Low	Rep2	57	55	.	.	.	.	.	.	5	6	5	5	5	5	118	104	110	106	110	96	237	232	222	222	225	215	.	.	.	.	.	.	31	43	49	47	50	34	47	69	72	74
Minnesota	101047	Hybrid031	LH185 x LH145	WISN14/31605	St Paul - 1	High	Rep1	76	76	11	11	11	12	12	12	7	6	7	7	7	6	107	127	119	116	115	121	252	249	257	249	247	251	.	.	.	.	.	.	.	.	.	.	.	.	22	15	22	20
Minnesota	102004	Hybrid031	LH185 x LH145	WISN14/31605	St Paul - 1	High	Rep2	76	76	12	12	11	12	12	12	6	6	7	6	7	6	124	136	87	118	116	104	242	276	234	238	255	226	.	.	.	.	.	.	.	.	.	.	.	.	20	19	18	19
Minnesota	103022	Hybrid031	LH185 x LH145	WISN14/31605	St Paul - 1	Low	Rep1	78	76	12	12	12	12	12	12	6	6	6	5	6	6	89	97	93	103	91	88	204	220	212	221	211	207	.	.	.	.	.	.	.	.	.	.	.	.	14	13	23	15
Minnesota	104039	Hybrid031	LH185 x LH145	WISN14/31605	St Paul - 1	Low	Rep2	78	78	12	12	11	11	12	11	6	6	6	6	7	7	82	85	74	62	77	74	196	186	196	196	199	214	.	.	.	.	.	.	.	.	.	.	.	.	20	17	7	12
Minnesota	105016	Hybrid031	LH185 x LH145	WISN14/31605	St Paul - 2	High	Rep1	66	67	11	11	12	12	11	11	7	.	6	6	7	6	88	106	109	95	104	109	229	.	234	235	238	236	.	.	.	.	.	.	20	14	22	14	14	20	47	32	47	37
Minnesota	106026	Hybrid031	LH185 x LH145	WISN14/31605	St Paul - 2	High	Rep2	66	65	12	12	11	11	.	.	7	5	7	6	.	.	.	.	102	117	95	104	.	.	225	223	234	224	.	.	.	.	.	.	14	15	15	21	22	20	33	35	39	43
Minnesota	107049	Hybrid031	LH185 x LH145	WISN14/31605	St Paul - 2	Low	Rep1	75	72	12	11	12	16	16	12	7	7	7	7	6	6	85	74	87	81	89	86	221	224	232	214	215	209	.	.	.	.	.	.	22	16	15	18	11	18	38	27	24	24
Minnesota	108012	Hybrid031	LH185 x LH145	WISN14/31605	St Paul - 2	Low	Rep2	70	70	10	12	11	10	12	.	7	7	7	7	5	.	80	91	80	74	95	.	215	226	274	230	220	.	.	.	.	.	.	.	19	13	16	17	20	13	39	31	39	32
Minnesota	109045	Hybrid031	LH185 x LH145	WISN14/31605	Waseca	High	Rep1	62	63	.	.	.	.	.	.	.	.	.	.	.	.	95	99	101	93	95	107	209	220	203	205	209	211	.	.	.	.	.	.	.	.	.	.	.	.	.	.	.	.
Minnesota	110030	Hybrid031	LH185 x LH145	WISN14/31605	Waseca	High	Rep2	61	61	.	.	.	.	.	.	.	.	.	.	.	.	91	90	95	70	91	81	216	223	218	176	217	212	.	.	.	.	.	.	.	.	.	.	.	.	.	.	.	.
Minnesota	111049	Hybrid031	LH185 x LH145	WISN14/31605	Waseca	Low	Rep1	62	62	.	.	.	.	.	.	.	.	.	.	.	.	77	89	86	89	80	90	204	208	214	206	198	216	.	.	.	.	.	.	.	.	.	.	.	.	.	.	.	.
Minnesota	112002	Hybrid031	LH185 x LH145	WISN14/31605	Waseca	Low	Rep2	59	61	.	.	.	.	.	.	.	.	.	.	.	.	92	76	80	82	74	.	201	204	195	212	192	.	.	.	.	.	.	.	.	.	.	.	.	.	.	.	.	.
Wisconsin	217009	Hybrid031	LH185 x LH145	WISN14/31605	Arlington	High	Rep1	59	60	.	.	.	.	.	.	.	.	.	.	.	.	95	110	120	120	110	.	245	245	245	240	230	.	.	.	.	.	.	.	.	.	.	.	.	.	.	.	.	.
Wisconsin	218048	Hybrid031	LH185 x LH145	WISN14/31605	Arlington	High	Rep2	60	61	.	.	.	.	.	.	.	.	.	.	.	.	105	90	100	115	110	.	220	240	240	235	235	.	.	.	.	.	.	.	.	.	.	.	.	.	.	.	.	.
Wisconsin	219024	Hybrid031	LH185 x LH145	WISN14/31605	Arlington	Low	Rep1	.	.	.	.	.	.	.	.	.	.	.	.	.	.	85	90	90	100	80	.	210	200	220	220	210	.	.	.	.	.	.	.	.	.	.	.	.	.	.	.	.	.
Wisconsin	220042	Hybrid031	LH185 x LH145	WISN14/31605	Arlington	Low	Rep2	.	.	.	.	.	.	.	.	.	.	.	.	.	.	85	60	100	105	95	.	220	205	220	215	200	.	.	.	.	.	.	.	.	.	.	.	.	.	.	.	.	.
Iowa	321010	Hybrid031	LH185 x LH145	WISN14/31605	Curtiss - 1	High	Rep1	62	62	11	12	.	11	.	13	6	6	.	7	.	7	77	97	.	87	.	106	206	238	.	253	.	248	.	.	.	.	.	.	.	.	.	.	.	.	63	57.5	67	57
Iowa	322049	Hybrid031	LH185 x LH145	WISN14/31605	Curtiss - 1	High	Rep2	62	61	12	11	12	11	13	.	6	7	7	6	6	.	105	89	105	79	106	85	224	238	251	214	233	234	.	.	.	.	.	.	.	.	.	.	.	.	72	61	63	73
Iowa	323035	Hybrid031	LH185 x LH145	WISN14/31605	Curtiss - 1	Low	Rep1	63	62	12	13	12	12	11	11	7	7	7	6	7	7	88	102	89	96	76	73	241	249	238	224	226	223	.	.	.	.	.	.	.	.	.	.	.	.	51	50	52	62
Iowa	324047	Hybrid031	LH185 x LH145	WISN14/31605	Curtiss - 1	Low	Rep2	61	60	11	13	12	11	12	12	6	6	7	7	6	7	73	72	89	74	92	89	212	217	229	216	213	235	.	.	.	.	.	.	.	.	.	.	.	.	77	73	68	82
Iowa	325041	Hybrid031	LH185 x LH145	WISN14/31605	Curtiss - 2	High	Rep1	57	54	12	12	.	11	.	.	6	7	6	6	.	.	90	85	69	85	.	.	214	228	201	216	.	.	.	.	.	.	.	.	.	.	.	.	.	.	.	.	.	.
Iowa	326045	Hybrid031	LH185 x LH145	WISN14/31605	Curtiss - 2	High	Rep2	55	54	12	12	.	12	12	11	7	6	.	6	6	6	125	111	.	110	111	101	267	250	.	245	244	252	29	32	34	31	34	34	60	73	71	70	72	70	101	118	113	113
Iowa	327048	Hybrid031	LH185 x LH145	WISN14/31605	Curtiss - 2	Low	Rep1	57	54	12	11	12	12	11	12	6	6	7	6	7	7	107	72	85	95	70	78	221	205	220	221	210	227	21	32	29	31	34	25	56	67	58	65	70	52	81	101	92	95
Iowa	328027	Hybrid031	LH185 x LH145	WISN14/31605	Curtiss - 2	Low	Rep2	58	55	11	11	12	10	.	.	6	.	6	6	6	6	93	70	90	56	111	55	220	.	211	186	229	205	31	34	25	34	21	33	59	70	50	64	47	62	94	107	80	98
Iowa	329015	Hybrid031	LH185 x LH145	WISN14/31605	Kelly - 1	High	Rep1	57	55	.	.	.	.	.	.	.	7	6	5	6	6	197	99	100	113	120	98	.	252	239	228	242	221	.	.	.	.	.	.	52	55	46	49	42	53	79	81	75	74
Iowa	330020	Hybrid031	LH185 x LH145	WISN14/31605	Kelly - 1	High	Rep2	56	55	.	.	.	.	.	.	5	5	5	5	5	4	158	143	167	151	144	139	265	254	277	255	259	253	.	.	.	.	.	.	53	52	52	15	39	52	81	78	78	23
Iowa	331025	Hybrid031	LH185 x LH145	WISN14/31605	Kelly - 1	Low	Rep1	56	55	.	.	.	.	.	.	7	6	6	6	7	7	90	92	114	91	71	75	221	199	225	204	202	207	31	30	32	31	31	30	54	54	57	53	56	52	81	80	84	77
Iowa	332041	Hybrid031	LH185 x LH145	WISN14/31605	Kelly - 1	Low	Rep2	56	55	.	.	.	.	.	.	6	7	6	5	5	6	74	92	97	80	89	90	192	216	213	194	186	201	30	27	31	30	30	26	59	51	59	55	55	48	91	80	92	82
Iowa	333045	Hybrid031	LH185 x LH145	WISN14/31605	Kelly - 2	High	Rep1	56	57	.	.	.	.	.	.	5	5	6	8	5	6	103	98	133	99	97	113	216	248	256	240	242	240	33	32	25	27	31	29	61	60	45	53	57	54	92	89	78	83
Iowa	334040	Hybrid031	LH185 x LH145	WISN14/31605	Kelly - 2	High	Rep2	56	56	.	.	.	.	.	.	.	6	6	6	6	6	.	109	56	105	95	97	.	235	198	230	224	218	33	31	33	34	33	27	64	59	66	64	64	53	98	90	93	95
Iowa	335029	Hybrid031	LH185 x LH145	WISN14/31605	Kelly - 2	Low	Rep1	56	56	.	.	.	.	.	.	6	6	7	6	6	.	78	81	79	100	88	70	199	208	219	230	215	193	.	.	.	.	.	.	55	51	42	46	42	56	78	76	68	70
Iowa	336005	Hybrid031	LH185 x LH145	WISN14/31605	Kelly - 2	Low	Rep2	55	55	.	.	.	.	.	.	6	7	6	7	6	6	88	65	91	64	86	85	211	214	220	211	207	211	.	.	.	.	.	.	50	54	46	57	44	47	77	79	69	81
Minnesota	101010	Hybrid032	LH198 x LH185	WISN14/31608	St Paul - 1	High	Rep1	75	78	12	12	13	12	13	12	7	7	6	6	6	6	121	121	144	123	136	119	265	264	265	247	261	252	.	.	.	.	.	.	.	.	.	.	.	.	26	26	28	30
Minnesota	102033	Hybrid032	LH198 x LH185	WISN14/31608	St Paul - 1	High	Rep2	80	78	13	13	12	12	13	13	5	6	6	6	7	6	137	144	214	126	150	138	231	244	254	256	270	261	.	.	.	.	.	.	.	.	.	.	.	.	22	22	21	20
Minnesota	103028	Hybrid032	LH198 x LH185	WISN14/31608	St Paul - 1	Low	Rep1	78	76	13	13	13	13	13	12	6	6	5	6	6	6	118	116	119	116	114	92	241	236	218	242	239	213	.	.	.	.	.	.	.	.	.	.	.	.	25	21	20	20
Minnesota	104021	Hybrid032	LH198 x LH185	WISN14/31608	St Paul - 1	Low	Rep2	78	76	13	12	13	11	13	13	5	6	5	6	.	6	113	94	104	100	101	90	220	207	200	220	.	206	.	.	.	.	.	.	.	.	.	.	.	.	24	15	23	21
Minnesota	105030	Hybrid032	LH198 x LH185	WISN14/31608	St Paul - 2	High	Rep1	66	66	13	12	12	12	12	13	5	7	6	7	6	6	126	110	111	111	109	134	239	238	247	229	229	250	.	.	.	.	.	.	32	21	21	33	17	31	56	42	45	56
Minnesota	106050	Hybrid032	LH198 x LH185	WISN14/31608	St Paul - 2	High	Rep2	66	66	12	12	11	12	12	13	6	6	6	6	.	6	104	105	100	110	107	120	226	221	203	235	241	246	.	.	.	.	.	.	26	27	29	23	28	28	51	56	53	47
Minnesota	107042	Hybrid032	LH198 x LH185	WISN14/31608	St Paul - 2	Low	Rep1	68	69	12	12	13	13	13	13	.	.	6	6	6	6	99	95	111	108	101	106	.	.	230	231	221	221	.	.	.	.	.	.	27	18	20	27	28	29	39	50	52	50
Minnesota	108011	Hybrid032	LH198 x LH185	WISN14/31608	St Paul - 2	Low	Rep2	76	75	13	12	12	13	12	12	6	7	6	6	7	6	107	95	104	120	102	106	225	231	230	240	240	235	.	.	.	.	.	.	28	26	28	31	20	29	48	52	41	51
Minnesota	109020	Hybrid032	LH198 x LH185	WISN14/31608	Waseca	High	Rep1	64	65	.	.	.	.	.	.	.	.	.	.	.	.	110	103	108	130	102	105	232	230	231	245	234	228	.	.	.	.	.	.	.	.	.	.	.	.	.	.	.	.
Minnesota	110047	Hybrid032	LH198 x LH185	WISN14/31608	Waseca	High	Rep2	62	64	.	.	.	.	.	.	.	.	.	.	.	.	96	84	106	106	100	105	203	197	223	204	222	212	.	.	.	.	.	.	.	.	.	.	.	.	.	.	.	.
Minnesota	111020	Hybrid032	LH198 x LH185	WISN14/31608	Waseca	Low	Rep1	59	60	.	.	.	.	.	.	.	.	.	.	.	.	110	97	99	107	94	98	216	205	213	218	205	214	.	.	.	.	.	.	.	.	.	.	.	.	.	.	.	.
Minnesota	112012	Hybrid032	LH198 x LH185	WISN14/31608	Waseca	Low	Rep2	61	63	.	.	.	.	.	.	.	.	.	.	.	.	114	99	99	94	91	83	224	210	208	203	200	196	.	.	.	.	.	.	.	.	.	.	.	.	.	.	.	.
Wisconsin	217020	Hybrid032	LH198 x LH185	WISN14/31608	Arlington	High	Rep1	61	62	.	.	.	.	.	.	.	.	.	.	.	.	120	120	120	130	125	.	250	240	250	250	260	.	.	.	.	.	.	.	.	.	.	.	.	.	.	.	.	.
Wisconsin	218026	Hybrid032	LH198 x LH185	WISN14/31608	Arlington	High	Rep2	60	61	.	.	.	.	.	.	.	.	.	.	.	.	100	110	110	130	130	.	230	250	240	250	230	.	.	.	.	.	.	.	.	.	.	.	.	.	.	.	.	.
Wisconsin	219034	Hybrid032	LH198 x LH185	WISN14/31608	Arlington	Low	Rep1	.	.	.	.	.	.	.	.	.	.	.	.	.	.	100	100	100	100	100	.	215	210	220	220	210	.	.	.	.	.	.	.	.	.	.	.	.	.	.	.	.	.
Wisconsin	220040	Hybrid032	LH198 x LH185	WISN14/31608	Arlington	Low	Rep2	.	.	.	.	.	.	.	.	.	.	.	.	.	.	110	90	105	90	95	.	230	220	220	170	215	.	.	.	.	.	.	.	.	.	.	.	.	.	.	.	.	.
Iowa	321025	Hybrid032	LH198 x LH185	WISN14/31608	Curtiss - 1	High	Rep1	64	63	12	12	12	12	13	13	7	7	7	6	6	6	106	105	103	108	126	113	262	254	251	246	259	252	.	.	.	.	.	.	.	.	.	.	.	.	74	73	72	74
Iowa	322025	Hybrid032	LH198 x LH185	WISN14/31608	Curtiss - 1	High	Rep2	63	62	13	12	13	13	13	12	6	6	5	6	6	6	118	109	125	118	139	106	245	252	237	244	267	245	.	.	.	.	.	.	.	.	.	.	.	.	66	72	75	81
Iowa	323014	Hybrid032	LH198 x LH185	WISN14/31608	Curtiss - 1	Low	Rep1	63	61	13	13	12	13	.	12	6	6	6	6	.	6	110	108	107	110	.	100	243	233	235	231	.	223	.	.	.	.	.	.	.	.	.	.	.	.	59	66	63	78
Iowa	324003	Hybrid032	LH198 x LH185	WISN14/31608	Curtiss - 1	Low	Rep2	63	61	13	13	13	12	12	12	6	6	6	7	.	6	102	108	104	94	111	110	237	238	237	235	.	238	.	.	.	.	.	.	.	.	.	.	.	.	75	76	80	73
Iowa	325037	Hybrid032	LH198 x LH185	WISN14/31608	Curtiss - 2	High	Rep1	58	56	12	11	12	.	.	.	6	6	6	.	.	.	100	90	100	.	.	.	232	225	229	.	.	.	.	.	.	.	.	.	.	.	.	.	.	.	.	.	.	.
Iowa	326049	Hybrid032	LH198 x LH185	WISN14/31608	Curtiss - 2	High	Rep2	58	55	12	.	.	12	12	.	6	.	.	5	6	.	118	.	.	112	112	.	250	.	.	240	249	.	42	.	.	38	37	.	79	.	.	73	75	.	119	.	.	111
Iowa	327030	Hybrid032	LH198 x LH185	WISN14/31608	Curtiss - 2	Low	Rep1	57	57	13	11	13	13	.	.	6	6	4	5	6	6	120	94	130	123	117	94	233	217	.	226	234	216	31	23	23	30	39	38	64	54	51	62	73	65	91	84	81	86
Iowa	328044	Hybrid032	LH198 x LH185	WISN14/31608	Curtiss - 2	Low	Rep2	58	55	12	12	13	14	13	12	6	6	3	6	6	6	104	105	118	90	92	91	230	230	.	219	220	214	24	21	22	41	36	35	52	41	47	71	68	70	78	74	79	99
Iowa	329027	Hybrid032	LH198 x LH185	WISN14/31608	Kelly - 1	High	Rep1	59	57	.	.	.	.	.	.	6	6	5	5	6	5	117	126	137	126	116	142	256	258	252	249	255	254	.	.	.	.	.	.	55	50	51	57	59	55	80	72	80	78
Iowa	330037	Hybrid032	LH198 x LH185	WISN14/31608	Kelly - 1	High	Rep2	59	58	.	.	.	.	.	.	6	5	5	6	6	6	95	114	120	95	97	96	239	236	245	238	235	239	.	.	.	.	.	.	58	58	55	54	58	55	83	85	80	76
Iowa	331024	Hybrid032	LH198 x LH185	WISN14/31608	Kelly - 1	Low	Rep1	61	58	.	.	.	.	.	.	6	.	6	6	5	5	110	.	116	108	109	110	226	.	226	227	212	208	31	32	30	30	28	33	52	55	54	53	50	59	83	84	85	82
Iowa	332019	Hybrid032	LH198 x LH185	WISN14/31608	Kelly - 1	Low	Rep2	60	58	.	.	.	.	.	.	7	6	5	.	6	6	90	101	107	.	101	116	220	219	208	.	226	239	37	30	32	36	25	34	62	54	58	64	48	58	89	84	88	97
Iowa	333034	Hybrid032	LH198 x LH185	WISN14/31608	Kelly - 2	High	Rep1	59	57	.	.	.	.	.	.	6	6	6	6	6	6	120	124	134	130	126	124	268	250	263	261	256	251	34	38	36	35	35	34	65	70	66	63	67	66	101	100	98	93
Iowa	334020	Hybrid032	LH198 x LH185	WISN14/31608	Kelly - 2	High	Rep2	59	58	.	.	.	.	.	.	6	6	.	5	6	6	134	112	.	136	134	125	270	248	.	261	222	246	39	40	36	28	35	37	63	65	62	50	63	67	98	102	94	81
Iowa	335020	Hybrid032	LH198 x LH185	WISN14/31608	Kelly - 2	Low	Rep1	58	56	.	.	.	.	.	.	5	5	5	5	6	6	112	100	113	97	104	100	229	229	225	227	235	236	.	.	.	.	.	.	50	54	56	58	54	47	74	79	81	85
Iowa	336007	Hybrid032	LH198 x LH185	WISN14/31608	Kelly - 2	Low	Rep2	59	56	.	.	.	.	.	.	5	6	5	6	6	6	120	107	124	106	105	99	236	244	237	243	237	231	.	.	.	.	.	.	50	43	50	47	49	44	78	66	75	73
Minnesota	101026	Hybrid033	PHB47 x LH185	WISN14/31610	St Paul - 1	High	Rep1	77	76	11	12	11	11	11	11	7	7	7	7	7	7	109	121	105	106	112	110	255	260	251	247	262	258	.	.	.	.	.	.	.	.	.	.	.	.	24	10	28	18
Minnesota	102017	Hybrid033	PHB47 x LH185	WISN14/31610	St Paul - 1	High	Rep2	75	77	12	11	11	12	12	11	7	7	7	7	7	7	110	95	100	117	127	112	232	234	237	257	257	246	.	.	.	.	.	.	.	.	.	.	.	.	23	23	20	25
Minnesota	103008	Hybrid033	PHB47 x LH185	WISN14/31610	St Paul - 1	Low	Rep1	79	76	12	12	11	12	11	11	6	6	7	.	7	7	101	98	84	104	88	87	220	211	224	.	214	219	.	.	.	.	.	.	.	.	.	.	.	.	11	24	23	27
Minnesota	104004	Hybrid033	PHB47 x LH185	WISN14/31610	St Paul - 1	Low	Rep2	78	76	13	12	12	11	12	11	6	6	7	7	7	7	104	105	107	86	110	85	234	235	239	229	242	222	.	.	.	.	.	.	.	.	.	.	.	.	27	24	17	20
Minnesota	105029	Hybrid033	PHB47 x LH185	WISN14/31610	St Paul - 2	High	Rep1	68	67	12	12	12	12	11	11	6	6	6	6	7	7	125	122	122	115	102	108	245	239	235	234	230	248	.	.	.	.	.	.	24	19	24	26	24	24	50	43	51	50
Minnesota	106020	Hybrid033	PHB47 x LH185	WISN14/31610	St Paul - 2	High	Rep2	66	67	11	12	11	11	11	11	7	6	7	7	7	7	121	133	114	112	116	114	259	241	254	251	254	261	.	.	.	.	.	.	26	23	24	25	21	24	48	40	54	49
Minnesota	107001	Hybrid033	PHB47 x LH185	WISN14/31610	St Paul - 2	Low	Rep1	69	69	12	11	12	11	12	12	6	7	6	7	6	5	115	98	97	121	115	123	236	229	240	247	252	250	.	.	.	.	.	.	15	21	14	23	21	23	32	40	10	46
Minnesota	108031	Hybrid033	PHB47 x LH185	WISN14/31610	St Paul - 2	Low	Rep2	67	67	12	11	11	11	11	11	7	7	7	7	7	7	79	87	71	88	96	90	209	225	221	229	235	228	.	.	.	.	.	.	29	27	29	24	28	23	50	43	41	45
Minnesota	109010	Hybrid033	PHB47 x LH185	WISN14/31610	Waseca	High	Rep1	63	65	.	.	.	.	.	.	.	.	.	.	.	.	105	93	96	95	95	83	216	199	203	195	196	195	.	.	.	.	.	.	.	.	.	.	.	.	.	.	.	.
Minnesota	110044	Hybrid033	PHB47 x LH185	WISN14/31610	Waseca	High	Rep2	61	63	.	.	.	.	.	.	.	.	.	.	.	.	85	86	84	91	91	86	212	211	207	203	206	221	.	.	.	.	.	.	.	.	.	.	.	.	.	.	.	.
Minnesota	111018	Hybrid033	PHB47 x LH185	WISN14/31610	Waseca	Low	Rep1	60	62	.	.	.	.	.	.	.	.	.	.	.	.	103	91	102	102	94	85	219	227	216	234	213	215	.	.	.	.	.	.	.	.	.	.	.	.	.	.	.	.
Minnesota	112027	Hybrid033	PHB47 x LH185	WISN14/31610	Waseca	Low	Rep2	61	64	.	.	.	.	.	.	.	.	.	.	.	.	101	77	84	68	75	82	205	189	211	184	198	209	.	.	.	.	.	.	.	.	.	.	.	.	.	.	.	.
Wisconsin	217048	Hybrid033	PHB47 x LH185	WISN14/31610	Arlington	High	Rep1	60	61	.	.	.	.	.	.	.	.	.	.	.	.	120	130	130	130	140	.	250	255	255	255	270	.	.	.	.	.	.	.	.	.	.	.	.	.	.	.	.	.
Wisconsin	218040	Hybrid033	PHB47 x LH185	WISN14/31610	Arlington	High	Rep2	60	61	.	.	.	.	.	.	.	.	.	.	.	.	95	110	110	110	110	.	230	240	240	225	245	.	.	.	.	.	.	.	.	.	.	.	.	.	.	.	.	.
Wisconsin	219047	Hybrid033	PHB47 x LH185	WISN14/31610	Arlington	Low	Rep1	.	.	.	.	.	.	.	.	.	.	.	.	.	.	105	85	95	90	100	.	230	230	230	230	240	.	.	.	.	.	.	.	.	.	.	.	.	.	.	.	.	.
Wisconsin	220010	Hybrid033	PHB47 x LH185	WISN14/31610	Arlington	Low	Rep2	.	.	.	.	.	.	.	.	.	.	.	.	.	.	100	110	95	100	90	.	230	230	225	240	220	.	.	.	.	.	.	.	.	.	.	.	.	.	.	.	.	.
Iowa	321005	Hybrid033	PHB47 x LH185	WISN14/31610	Curtiss - 1	High	Rep1	63	62	11	.	.	12	12	11	7	.	.	6	6	6	93	.	.	113	110	107	245	.	.	250	251	243	.	.	.	.	.	.	.	.	.	.	.	.	74	71	64	72.5
Iowa	322030	Hybrid033	PHB47 x LH185	WISN14/31610	Curtiss - 1	High	Rep2	63	61	11	11	12	12	12	11	6	7	.	6	7	.	98	86	120	123	100	100	247	232	.	252	247	.	.	.	.	.	.	.	.	.	.	.	.	.	76	81	74	68
Iowa	323033	Hybrid033	PHB47 x LH185	WISN14/31610	Curtiss - 1	Low	Rep1	63	60	13	12	12	12	12	12	7	7	6	6	7	7	80	100	95	97	95	97	224	246	223	230	233	232	.	.	.	.	.	.	.	.	.	.	.	.	74	59	76	66
Iowa	324037	Hybrid033	PHB47 x LH185	WISN14/31610	Curtiss - 1	Low	Rep2	63	61	12	11	12	12	11	12	6	7	6	6	7	6	105	84	104	100	87	98	232	228	234	219	232	224	.	.	.	.	.	.	.	.	.	.	.	.	60	69	67	73
Iowa	325008	Hybrid033	PHB47 x LH185	WISN14/31610	Curtiss - 2	High	Rep1	58	55	12	11	11	11	11	11	6	7	6	7	7	7	121	116	101	100	102	105	246	248	247	245	228	245	38	33	39	42	43	37	74	65	76	78	79	77	113	104	113	121
Iowa	326024	Hybrid033	PHB47 x LH185	WISN14/31610	Curtiss - 2	High	Rep2	57	55	11	11	11	11	11	11	7	7	7	7	6	7	107	108	86	88	116	93	246	249	236	237	236	239	.	.	.	.	.	.	.	.	.	.	.	.	.	.	.	.
Iowa	327050	Hybrid033	PHB47 x LH185	WISN14/31610	Curtiss - 2	Low	Rep1	57	55	11	12	11	12	11	11	7	7	7	6	7	7	85	102	61	101	80	81	227	238	228	225	226	223	29	36	38	27	34	31	57	67	68	57	66	60	86	97	103	89
Iowa	328008	Hybrid033	PHB47 x LH185	WISN14/31610	Curtiss - 2	Low	Rep2	58	55	.	.	12	.	12	11	6	7	6	7	6	7	102	80	101	88	101	76	222	220	224	221	220	221	34	30	39	29	36	39	66	61	74	56	71	74	94	93	109	89
Iowa	329007	Hybrid033	PHB47 x LH185	WISN14/31610	Kelly - 1	High	Rep1	59	56	.	.	.	.	.	.	6	6	6	6	6	5	100	107	121	126	105	124	230	231	250	253	235	240	.	.	.	.	.	.	55	45	51	54	53	53	74	72	72	77
Iowa	330038	Hybrid033	PHB47 x LH185	WISN14/31610	Kelly - 1	High	Rep2	58	55	.	.	.	.	.	.	6	6	6	6	6	7	97	103	101	105	102	89	238	238	230	230	243	233	.	.	.	.	.	.	58	51	61	59	49	53	80	73	86	89
Iowa	331049	Hybrid033	PHB47 x LH185	WISN14/31610	Kelly - 1	Low	Rep1	60	57	.	.	.	.	.	.	6	6	6	6	6	6	114	104	108	103	105	106	237	225	233	223	226	228	27	25	25	27	23	30	51	48	49	48	43	54	77	78	78	82
Iowa	332021	Hybrid033	PHB47 x LH185	WISN14/31610	Kelly - 1	Low	Rep2	56	54	.	.	.	.	.	.	7	6	.	6	7	6	71	90	.	101	62	95	210	211	.	217	218	210	30	36	36	37	29	24	54	61	67	66	55	62	90	94	94	98
Iowa	333023	Hybrid033	PHB47 x LH185	WISN14/31610	Kelly - 2	High	Rep1	59	58	.	.	.	.	.	.	6	6	6	6	6	7	124	129	127	142	115	104	248	249	243	242	236	243	32	29	28	31	26	29	57	50	53	53	49	52	95	81	89	90
Iowa	334026	Hybrid033	PHB47 x LH185	WISN14/31610	Kelly - 2	High	Rep2	58	56	.	.	.	.	.	.	7	7	7	.	6	7	95	119	109	.	105	116	215	261	251	.	220	248	29	36	36	36	37	37	59	64	64	64	71	67	90	102	108	103
Iowa	335026	Hybrid033	PHB47 x LH185	WISN14/31610	Kelly - 2	Low	Rep1	57	55	.	.	.	.	.	.	7	7	7	6	6	7	93	93	92	104	95	86	248	236	243	233	238	235	.	.	.	.	.	.	53	55	49	57	54	58	77	78	73	78
Iowa	336027	Hybrid033	PHB47 x LH185	WISN14/31610	Kelly - 2	Low	Rep2	59	55	.	.	.	.	.	.	6	7	6	7	6	6	98	87	95	86	106	91	221	237	226	233	232	220	.	.	.	.	.	.	47	51	38	52	43	45	68	75	64	74
Minnesota	101013	Hybrid034	LH82 x W606S	WISN14/31611	St Paul - 1	High	Rep1	81	78	13	13	13	13	13	13	6	6	6	6	6	7	114	129	120	135	125	116	231	241	234	248	238	223	.	.	.	.	.	.	.	.	.	.	.	.	21	20	21	22
Minnesota	102048	Hybrid034	LH82 x W606S	WISN14/31611	St Paul - 1	High	Rep2	77	75	13	13	13	13	13	13	6	6	5	6	6	6	120	121	122	124	131	131	233	236	232	226	246	238	.	.	.	.	.	.	.	.	.	.	.	.	22	22	20	19
Minnesota	103014	Hybrid034	LH82 x W606S	WISN14/31611	St Paul - 1	Low	Rep1	76	75	12	13	13	13	13	13	7	6	6	7	6	7	77	99	99	96	98	95	211	215	223	220	212	226	.	.	.	.	.	.	.	.	.	.	.	.	22	21	21	20
Minnesota	104011	Hybrid034	LH82 x W606S	WISN14/31611	St Paul - 1	Low	Rep2	77	76	13	13	14	14	13	13	7	7	7	6	7	6	90	85	89	84	95	103	214	217	216	184	196	205	.	.	.	.	.	.	.	.	.	.	.	.	21	16	21	22
Minnesota	105018	Hybrid034	LH82 x W606S	WISN14/31611	St Paul - 2	High	Rep1	66	66	13	12	13	13	13	13	7	7	6	7	6	6	107	100	119	118	125	121	238	234	232	239	245	236	.	.	.	.	.	.	21	20	21	20	21	22	40	41	40	40
Minnesota	106024	Hybrid034	LH82 x W606S	WISN14/31611	St Paul - 2	High	Rep2	66	64	13	13	13	13	13	13	7	6	7	7	7	6	114	123	124	118	137	121	232	217	233	243	236	225	.	.	.	.	.	.	20	21	22	23	21	22	43	42	42	43
Minnesota	107015	Hybrid034	LH82 x W606S	WISN14/31611	St Paul - 2	Low	Rep1	68	68	13	13	13	13	13	12	6	6	6	7	7	6	96	103	95	100	97	95	214	215	221	216	226	210	.	.	.	.	.	.	17	20	17	14	18	20	36	38	34	28
Minnesota	108030	Hybrid034	LH82 x W606S	WISN14/31611	St Paul - 2	Low	Rep2	68	68	13	13	13	13	12	13	7	6	6	6	7	6	96	94	81	97	94	100	228	220	195	215	224	225	.	.	.	.	.	.	21	20	15	21	19	18	37	36	36	33
Minnesota	109004	Hybrid034	LH82 x W606S	WISN14/31611	Waseca	High	Rep1	64	65	.	.	.	.	.	.	.	.	.	.	.	.	89	86	97	96	95	95	208	197	215	210	202	195	.	.	.	.	.	.	.	.	.	.	.	.	.	.	.	.
Minnesota	110024	Hybrid034	LH82 x W606S	WISN14/31611	Waseca	High	Rep2	61	61	.	.	.	.	.	.	.	.	.	.	.	.	96	86	81	101	104	86	200	192	203	206	210	191	.	.	.	.	.	.	.	.	.	.	.	.	.	.	.	.
Minnesota	111001	Hybrid034	LH82 x W606S	WISN14/31611	Waseca	Low	Rep1	61	64	.	.	.	.	.	.	.	.	.	.	.	.	90	89	91	91	76	82	194	196	198	197	184	184	.	.	.	.	.	.	.	.	.	.	.	.	.	.	.	.
Minnesota	112017	Hybrid034	LH82 x W606S	WISN14/31611	Waseca	Low	Rep2	60	61	.	.	.	.	.	.	.	.	.	.	.	.	95	77	62	88	85	85	202	182	159	198	183	196	.	.	.	.	.	.	.	.	.	.	.	.	.	.	.	.
Wisconsin	217034	Hybrid034	LH82 x W606S	WISN14/31611	Arlington	High	Rep1	60	61	.	.	.	.	.	.	.	.	.	.	.	.	120	100	100	115	105	.	235	215	225	230	240	.	.	.	.	.	.	.	.	.	.	.	.	.	.	.	.	.
Wisconsin	218013	Hybrid034	LH82 x W606S	WISN14/31611	Arlington	High	Rep2	61	62	.	.	.	.	.	.	.	.	.	.	.	.	95	115	105	105	100	.	215	230	215	210	230	.	.	.	.	.	.	.	.	.	.	.	.	.	.	.	.	.
Wisconsin	219048	Hybrid034	LH82 x W606S	WISN14/31611	Arlington	Low	Rep1	.	.	.	.	.	.	.	.	.	.	.	.	.	.	95	85	105	105	90	.	210	215	210	215	205	.	.	.	.	.	.	.	.	.	.	.	.	.	.	.	.	.
Wisconsin	220048	Hybrid034	LH82 x W606S	WISN14/31611	Arlington	Low	Rep2	.	.	.	.	.	.	.	.	.	.	.	.	.	.	85	100	90	100	100	.	220	215	225	220	210	.	.	.	.	.	.	.	.	.	.	.	.	.	.	.	.	.
Iowa	321029	Hybrid034	LH82 x W606S	WISN14/31611	Curtiss - 1	High	Rep1	63	63	13	13	.	.	.	.	7	7	.	.	.	.	90	101	.	.	.	.	225	225	.	.	.	.	.	.	.	.	.	.	.	.	.	.	.	.	46	66	70	58
Iowa	322039	Hybrid034	LH82 x W606S	WISN14/31611	Curtiss - 1	High	Rep2	63	63	13	.	13	13	.	13	6	.	7	7	.	6	98	.	87	91	.	100	226	.	223	205	.	217	.	.	.	.	.	.	.	.	.	.	.	.	66	56	68	60
Iowa	323047	Hybrid034	LH82 x W606S	WISN14/31611	Curtiss - 1	Low	Rep1	63	61	13	13	13	12	12	13	6	.	7	5	7	7	95	100	90	93	89	94	207	.	215	205	209	217	.	.	.	.	.	.	.	.	.	.	.	.	62	54	69	67
Iowa	324023	Hybrid034	LH82 x W606S	WISN14/31611	Curtiss - 1	Low	Rep2	63	62	13	.	13	.	13	13	7	.	6	.	7	7	86	.	89	.	89	86	212	.	215	.	214	210	.	.	.	.	.	.	.	.	.	.	.	.	64	60	50	54
Iowa	325013	Hybrid034	LH82 x W606S	WISN14/31611	Curtiss - 2	High	Rep1	57	57	.	13	13	13	13	13	6	8	6	6	.	6	106	113	104	108	111	114	217	236	220	.	.	220	31	29	29	31	33	32	62	64	60	65	66	71	99	97	103	105
Iowa	326022	Hybrid034	LH82 x W606S	WISN14/31611	Curtiss - 2	High	Rep2	56	57	13	12	12	13	.	.	6	6	5	6	.	.	97	94	118	98	.	.	215	213	214	216	.	.	.	.	.	.	.	.	.	.	.	.	.	.	.	.	.	.
Iowa	327004	Hybrid034	LH82 x W606S	WISN14/31611	Curtiss - 2	Low	Rep1	57	55	12	13	13	13	13	.	6	7	7	7	.	6	88	97	98	93	84	92	217	221	219	221	.	210	29	30	31	28	32	28	60	61	59	68	67	60	91	93	90	103
Iowa	328014	Hybrid034	LH82 x W606S	WISN14/31611	Curtiss - 2	Low	Rep2	56	55	14	.	.	13	13	13	.	.	.	.	.	6	105	.	.	89	82	95	.	.	.	.	.	208	30	31	30	32	31	30	62	62	64	58	66	65	95	96	98	98
Iowa	329025	Hybrid034	LH82 x W606S	WISN14/31611	Kelly - 1	High	Rep1	58	58	.	.	.	.	.	.	5	5	5	5	5	.	116	120	116	120	138	135	223	220	220	225	229	.	.	.	.	.	.	.	43	50	44	45	42	51	72	75	73	71
Iowa	330028	Hybrid034	LH82 x W606S	WISN14/31611	Kelly - 1	High	Rep2	59	58	.	.	.	.	.	.	6	5	6	6	5	6	90	99	98	101	102	96	201	208	213	214	203	214	.	.	.	.	.	.	29	45	50	39	48	48	51	73	74	65
Iowa	331043	Hybrid034	LH82 x W606S	WISN14/31611	Kelly - 1	Low	Rep1	60	59	.	.	.	.	.	.	5	6	6	6	6	6	85	90	93	97	93	97	189	195	202	202	202	208	24	20	26	26	26	24	46	41	47	46	44	44	69	67	75	72
Iowa	332022	Hybrid034	LH82 x W606S	WISN14/31611	Kelly - 1	Low	Rep2	58	56	.	.	.	.	.	.	6	5	6	6	6	6	100	97	94	90	93	97	210	221	207	194	197	203	26	29	30	27	25	31	49	53	55	50	47	58	76	79	85	77
Iowa	333004	Hybrid034	LH82 x W606S	WISN14/31611	Kelly - 2	High	Rep1	59	58	.	.	.	.	.	.	5	6	6	.	5	6	101	110	106	.	86	104	217	217	214	.	190	215	28	28	29	28	21	28	53	55	54	53	40	54	80	80	79	78
Iowa	334019	Hybrid034	LH82 x W606S	WISN14/31611	Kelly - 2	High	Rep2	59	59	.	.	.	.	.	.	5	6	6	6	6	7	120	116	117	114	117	101	204	221	227	220	228	231	26	24	23	25	27	31	50	47	45	50	56	60	75	78	75	81
Iowa	335006	Hybrid034	LH82 x W606S	WISN14/31611	Kelly - 2	Low	Rep1	59	58	.	.	.	.	.	.	6	6	6	6	5	5	94	93	98	100	107	109	216	206	214	216	208	213	.	.	.	.	.	.	30	40	44	39	39	38	52	67	67	61
Iowa	336026	Hybrid034	LH82 x W606S	WISN14/31611	Kelly - 2	Low	Rep2	59	57	.	.	.	.	.	.	6	5	5	5	4	5	90	100	109	111	110	111	211	191	211	216	197	211	.	.	.	.	.	.	31	38	38	35	44	38	53	64	62	56
Minnesota	101043	Hybrid035	LH82 x DK3IIH6	WISN14/31613	St Paul - 1	High	Rep1	75	70	14	14	14	15	15	15	6	6	6	5	5	5	112	104	99	129	123	124	225	217	217	226	221	223	.	.	.	.	.	.	.	.	.	.	.	.	21	19	23	20
Minnesota	102032	Hybrid035	LH82 x DK3IIH6	WISN14/31613	St Paul - 1	High	Rep2	75	75	14	12	14	.	14	14	6	5	5	.	5	6	119	125	123	111	122	126	226	216	211	207	205	222	.	.	.	.	.	.	.	.	.	.	.	.	22	16	19	19
Minnesota	103017	Hybrid035	LH82 x DK3IIH6	WISN14/31613	St Paul - 1	Low	Rep1	76	76	14	14	14	15	14	13	5	6	5	5	6	6	90	109	86	100	105	91	186	200	180	191	221	203	.	.	.	.	.	.	.	.	.	.	.	.	18	20	19	21
Minnesota	104020	Hybrid035	LH82 x DK3IIH6	WISN14/31613	St Paul - 1	Low	Rep2	76	74	14	13	15	15	15	15	5	6	5	6	5	6	101	93	100	89	106	100	187	197	193	193	204	210	.	.	.	.	.	.	.	.	.	.	.	.	22	17	20	12
Minnesota	105044	Hybrid035	LH82 x DK3IIH6	WISN14/31613	St Paul - 2	High	Rep1	67	66	14	14	14	14	13	14	6	6	6	6	6	6	112	114	114	109	104	115	227	235	233	230	224	229	.	.	.	.	.	.	21	21	21	21	23	23	43	44	43	42
Minnesota	106049	Hybrid035	LH82 x DK3IIH6	WISN14/31613	St Paul - 2	High	Rep2	66	67	13	13	13	.	13	13	6	6	5	.	6	5	80	107	111	.	116	114	190	205	210	.	215	200	.	.	.	.	.	.	23	23	24	22	23	23	47	44	47	44
Minnesota	107017	Hybrid035	LH82 x DK3IIH6	WISN14/31613	St Paul - 2	Low	Rep1	65	67	13	14	13	15	13	14	6	6	6	6	6	5	94	94	89	109	96	93	206	206	201	214	208	206	.	.	.	.	.	.	21	23	21	19	18	18	40	43	41	37
Minnesota	108027	Hybrid035	LH82 x DK3IIH6	WISN14/31613	St Paul - 2	Low	Rep2	69	68	15	14	14	13	13	13	5	5	5	5	6	6	106	105	97	98	97	84	199	204	197	201	210	214	.	.	.	.	.	.	16	22	15	16	20	18	35	32	40	35
Minnesota	109037	Hybrid035	LH82 x DK3IIH6	WISN14/31613	Waseca	High	Rep1	60	62	.	.	.	.	.	.	.	.	.	.	.	.	112	115	109	109	89	91	205	206	200	198	202	193	.	.	.	.	.	.	.	.	.	.	.	.	.	.	.	.
Minnesota	110029	Hybrid035	LH82 x DK3IIH6	WISN14/31613	Waseca	High	Rep2	61	62	.	.	.	.	.	.	.	.	.	.	.	.	96	87	100	102	106	101	191	186	193	195	193	192	.	.	.	.	.	.	.	.	.	.	.	.	.	.	.	.
Minnesota	111009	Hybrid035	LH82 x DK3IIH6	WISN14/31613	Waseca	Low	Rep1	58	58	.	.	.	.	.	.	.	.	.	.	.	.	91	92	79	101	101	100	182	200	178	194	188	192	.	.	.	.	.	.	.	.	.	.	.	.	.	.	.	.
Minnesota	112010	Hybrid035	LH82 x DK3IIH6	WISN14/31613	Waseca	Low	Rep2	58	61	.	.	.	.	.	.	.	.	.	.	.	.	96	85	93	74	86	92	186	192	179	180	193	190	.	.	.	.	.	.	.	.	.	.	.	.	.	.	.	.
Wisconsin	217013	Hybrid035	LH82 x DK3IIH6	WISN14/31613	Arlington	High	Rep1	60	61	.	.	.	.	.	.	.	.	.	.	.	.	110	110	120	125	110	.	210	220	225	220	210	.	.	.	.	.	.	.	.	.	.	.	.	.	.	.	.	.
Wisconsin	218004	Hybrid035	LH82 x DK3IIH6	WISN14/31613	Arlington	High	Rep2	60	61	.	.	.	.	.	.	.	.	.	.	.	.	115	110	115	115	105	.	220	220	230	220	210	.	.	.	.	.	.	.	.	.	.	.	.	.	.	.	.	.
Wisconsin	219039	Hybrid035	LH82 x DK3IIH6	WISN14/31613	Arlington	Low	Rep1	.	.	.	.	.	.	.	.	.	.	.	.	.	.	105	90	90	100	105	.	195	205	195	195	200	.	.	.	.	.	.	.	.	.	.	.	.	.	.	.	.	.
Wisconsin	220037	Hybrid035	LH82 x DK3IIH6	WISN14/31613	Arlington	Low	Rep2	.	.	.	.	.	.	.	.	.	.	.	.	.	.	100	100	110	100	105	.	200	200	210	195	205	.	.	.	.	.	.	.	.	.	.	.	.	.	.	.	.	.
Iowa	321024	Hybrid035	LH82 x DK3IIH6	WISN14/31613	Curtiss - 1	High	Rep1	62	62	13	14	.	14	14	.	6	5	.	5	5	.	103	105	.	105	94	.	216	204	.	219	196	.	.	.	.	.	.	.	.	.	.	.	.	.	54	65	68	60
Iowa	322048	Hybrid035	LH82 x DK3IIH6	WISN14/31613	Curtiss - 1	High	Rep2	62	61	14	.	13	14	15	14	5	.	.	5	.	5	103	.	103	105	115	114	211	.	.	221	.	214	.	.	.	.	.	.	.	.	.	.	.	.	68	62	65	65
Iowa	323007	Hybrid035	LH82 x DK3IIH6	WISN14/31613	Curtiss - 1	Low	Rep1	62	61	.	.	.	.	.	.	6	.	5	6	5	5	88	.	94	88	92	93	198	.	193	201	186	202	.	.	.	.	.	.	.	.	.	.	.	.	.	.	.	.
Iowa	324005	Hybrid035	LH82 x DK3IIH6	WISN14/31613	Curtiss - 1	Low	Rep2	61	61	.	.	14	14	.	13	.	.	6	6	6	6	.	.	101	89	92	92	.	.	201	194	208	197	.	.	.	.	.	.	.	.	.	.	.	.	66	66	65	64
Iowa	325020	Hybrid035	LH82 x DK3IIH6	WISN14/31613	Curtiss - 2	High	Rep1	56	54	.	.	13	.	.	.	.	6	5	.	.	5	103	101	105	91	105	111	.	211	204	.	.	207	31	27	28	30	33	31	61	62	61	63	70	66	96	95	95	99
Iowa	326050	Hybrid035	LH82 x DK3IIH6	WISN14/31613	Curtiss - 2	High	Rep2	55	55	13	14	14	14	13	13	6	6	.	.	.	.	108	113	113	119	111	118	205	219	.	.	.	.	32	29	28	32	30	32	73	63	64	72	68	68	110	102	93	111
Iowa	327043	Hybrid035	LH82 x DK3IIH6	WISN14/31613	Curtiss - 2	Low	Rep1	56	54	.	.	12	.	.	.	.	6	6	.	.	5	.	102	87	.	.	77	.	190	194	.	.	187	15	29	29	32	33	30	33	58	64	66	69	73	56	84	95	95
Iowa	328042	Hybrid035	LH82 x DK3IIH6	WISN14/31613	Curtiss - 2	Low	Rep2	55	54	12	.	.	16	.	.	.	.	5	4	.	.	90	110	91	123	94	95	.	.	199	200	.	.	30	28	31	19	32	34	65	67	68	43	69	71	94	98	96	75
Iowa	329013	Hybrid035	LH82 x DK3IIH6	WISN14/31613	Kelly - 1	High	Rep1	57	56	.	.	.	.	.	.	5	4	4	4	4	4	125	119	142	137	140	151	220	213	220	195	220	232	.	.	.	.	.	.	56	44	50	52	50	56	79	73	75	78
Iowa	330008	Hybrid035	LH82 x DK3IIH6	WISN14/31613	Kelly - 1	High	Rep2	56	55	.	.	.	.	.	.	6	.	6	6	6	7	117	110	114	113	104	96	247	.	233	244	240	239	.	.	.	.	.	.	55	41	49	43	44	51	76	59	76	70
Iowa	331026	Hybrid035	LH82 x DK3IIH6	WISN14/31613	Kelly - 1	Low	Rep1	58	56	.	.	.	.	.	.	6	5	5	5	5	5	92	107	108	95	110	96	195	195	193	184	193	183	26	28	29	26	28	28	49	49	51	45	47	48	73	80	81	68
Iowa	332037	Hybrid035	LH82 x DK3IIH6	WISN14/31613	Kelly - 1	Low	Rep2	57	55	.	.	.	.	.	.	.	4	5	5	5	6	.	108	92	103	90	86	.	185	191	191	182	188	27	29	30	28	25	29	52	52	55	49	43	49	83	83	85	78
Iowa	333035	Hybrid035	LH82 x DK3IIH6	WISN14/31613	Kelly - 2	High	Rep1	56	56	.	.	.	.	.	.	3	6	4	4	4	4	115	107	118	120	106	120	211	188	207	213	178	214	25	30	29	26	28	16	49	57	60	54	56	35	79	87	91	80
Iowa	334038	Hybrid035	LH82 x DK3IIH6	WISN14/31613	Kelly - 2	High	Rep2	57	55	.	.	.	.	.	.	.	5	5	6	5	5	.	106	110	95	110	111	.	195	198	206	201	204	31	30	30	30	29	27	58	57	54	58	58	51	89	84	85	91
Iowa	335002	Hybrid035	LH82 x DK3IIH6	WISN14/31613	Kelly - 2	Low	Rep1	57	56	.	.	.	.	.	.	4	4	4	4	4	.	102	101	100	113	109	.	181	188	183	194	188	.	.	.	.	.	.	.	38	45	50	42	41	.	63	67	75	65
Iowa	336048	Hybrid035	LH82 x DK3IIH6	WISN14/31613	Kelly - 2	Low	Rep2	56	56	.	.	.	.	.	.	4	4	4	4	5	5	104	110	110	107	95	101	183	191	191	182	184	190	.	.	.	.	.	.	45	42	35	54	53	44	68	65	60	78
Minnesota	101027	Hybrid036	LH82 x LH145	WISN14/31615	St Paul - 1	High	Rep1	76	75	13	13	13	13	13	13	6	6	6	6	6	6	115	105	105	110	105	108	236	223	240	246	212	229	.	.	.	.	.	.	.	.	.	.	.	.	25	26	23	25
Minnesota	102015	Hybrid036	LH82 x LH145	WISN14/31615	St Paul - 1	High	Rep2	76	75	13	13	12	14	13	12	7	7	6	5	6	6	122	108	107	126	115	112	254	248	226	221	234	212	.	.	.	.	.	.	.	.	.	.	.	.	15	22	22	19
Minnesota	103012	Hybrid036	LH82 x LH145	WISN14/31615	St Paul - 1	Low	Rep1	75	76	13	13	13	12	13	.	6	6	6	7	6	.	107	98	92	110	.	.	211	209	223	214	.	.	.	.	.	.	.	.	.	.	.	.	.	.	23	17	19	21
Minnesota	104003	Hybrid036	LH82 x LH145	WISN14/31615	St Paul - 1	Low	Rep2	75	75	13	13	14	13	13	13	6	5	5	6	6	6	111	115	105	99	112	110	219	218	200	217	232	210	.	.	.	.	.	.	.	.	.	.	.	.	23	21	21	17
Minnesota	105033	Hybrid036	LH82 x LH145	WISN14/31615	St Paul - 2	High	Rep1	67	67	14	13	13	13	13	13	4	6	6	6	6	6	124	94	114	119	111	115	215	160	222	239	221	226	.	.	.	.	.	.	25	12	22	18	23	22	52	25	48	43
Minnesota	106040	Hybrid036	LH82 x LH145	WISN14/31615	St Paul - 2	High	Rep2	68	67	12	13	13	13	13	12	6	6	6	6	6	6	126	114	119	128	116	74	236	235	238	233	255	165	.	.	.	.	.	.	24	26	26	22	18	16	48	47	52	43
Minnesota	107012	Hybrid036	LH82 x LH145	WISN14/31615	St Paul - 2	Low	Rep1	68	67	12	12	13	12	12	12	6	6	7	6	6	6	90	97	98	85	103	105	200	212	232	200	233	222	.	.	.	.	.	.	19	25	27	25	23	26	52	54	48	53
Minnesota	108043	Hybrid036	LH82 x LH145	WISN14/31615	St Paul - 2	Low	Rep2	74	74	12	12	12	12	13	12	6	6	7	6	6	6	90	97	97	99	116	106	201	211	230	214	232	225	.	.	.	.	.	.	23	26	25	26	20	20	47	51	48	39
Minnesota	109012	Hybrid036	LH82 x LH145	WISN14/31615	Waseca	High	Rep1	62	64	.	.	.	.	.	.	.	.	.	.	.	.	110	95	110	103	85	80	203	199	202	204	197	174	.	.	.	.	.	.	.	.	.	.	.	.	.	.	.	.
Minnesota	110039	Hybrid036	LH82 x LH145	WISN14/31615	Waseca	High	Rep2	61	62	.	.	.	.	.	.	.	.	.	.	.	.	93	76	74	94	88	73	197	192	190	201	182	180	.	.	.	.	.	.	.	.	.	.	.	.	.	.	.	.
Minnesota	111032	Hybrid036	LH82 x LH145	WISN14/31615	Waseca	Low	Rep1	58	61	.	.	.	.	.	.	.	.	.	.	.	.	108	100	62	85	77	85	193	189	177	188	183	187	.	.	.	.	.	.	.	.	.	.	.	.	.	.	.	.
Minnesota	112008	Hybrid036	LH82 x LH145	WISN14/31615	Waseca	Low	Rep2	58	59	.	.	.	.	.	.	.	.	.	.	.	.	91	79	84	100	105	.	186	183	192	191	206	.	.	.	.	.	.	.	.	.	.	.	.	.	.	.	.	.
Wisconsin	217038	Hybrid036	LH82 x LH145	WISN14/31615	Arlington	High	Rep1	60	61	.	.	.	.	.	.	.	.	.	.	.	.	110	115	110	105	125	.	220	230	220	235	225	.	.	.	.	.	.	.	.	.	.	.	.	.	.	.	.	.
Wisconsin	218019	Hybrid036	LH82 x LH145	WISN14/31615	Arlington	High	Rep2	60	61	.	.	.	.	.	.	.	.	.	.	.	.	115	105	100	110	120	.	230	230	225	230	230	.	.	.	.	.	.	.	.	.	.	.	.	.	.	.	.	.
Wisconsin	219030	Hybrid036	LH82 x LH145	WISN14/31615	Arlington	Low	Rep1	.	.	.	.	.	.	.	.	.	.	.	.	.	.	90	90	95	90	95	.	200	185	200	205	205	.	.	.	.	.	.	.	.	.	.	.	.	.	.	.	.	.
Wisconsin	220047	Hybrid036	LH82 x LH145	WISN14/31615	Arlington	Low	Rep2	.	.	.	.	.	.	.	.	.	.	.	.	.	.	100	90	60	85	95	.	200	205	200	190	205	.	.	.	.	.	.	.	.	.	.	.	.	.	.	.	.	.
Iowa	321042	Hybrid036	LH82 x LH145	WISN14/31615	Curtiss - 1	High	Rep1	60	60	12	13	12	13	13	12	6	5	.	5	7	6	86	116	95	117	108	92	206	219	.	221	246	233	.	.	.	.	.	.	.	.	.	.	.	.	75	74	74	73
Iowa	322041	Hybrid036	LH82 x LH145	WISN14/31615	Curtiss - 1	High	Rep2	61	61	.	13	13	13	13	11	.	5	6	.	5	5	.	111	110	104	110	88	.	210	241	.	221	207	.	.	.	.	.	.	.	.	.	.	.	.	68	67	73	87
Iowa	323021	Hybrid036	LH82 x LH145	WISN14/31615	Curtiss - 1	Low	Rep1	61	60	12	.	13	.	12	.	7	.	6	.	6	.	89	.	97	.	85	.	218	.	218	.	205	.	.	.	.	.	.	.	.	.	.	.	.	.	64	53	66	71
Iowa	324014	Hybrid036	LH82 x LH145	WISN14/31615	Curtiss - 1	Low	Rep2	60	60	13	12	12	.	11	12	5	6	6	.	7	6	69	107	84	.	70	78	202	206	205	.	197	203	.	.	.	.	.	.	.	.	.	.	.	.	71	68	74	75
Iowa	325046	Hybrid036	LH82 x LH145	WISN14/31615	Curtiss - 2	High	Rep1	55	54	13	13	.	13	13	13	.	6	6	5	6	6	98	109	98	100	106	102	.	222	219	201	225	214	.	.	.	.	.	.	.	.	.	.	.	.	.	.	.	.
Iowa	326009	Hybrid036	LH82 x LH145	WISN14/31615	Curtiss - 2	High	Rep2	55	54	13	12	.	.	.	.	6	6	.	.	.	.	100	108	.	.	.	.	.	229	.	.	.	.	.	.	.	.	.	.	.	.	.	.	.	.	.	.	.	.
Iowa	327003	Hybrid036	LH82 x LH145	WISN14/31615	Curtiss - 2	Low	Rep1	54	54	.	.	12	13	13	12	.	.	6	6	6	6	105	85	85	113	97	82	.	.	220	224	212	216	18	33	25	28	39	38	50	71	56	61	74	76	84	103	87	93
Iowa	328030	Hybrid036	LH82 x LH145	WISN14/31615	Curtiss - 2	Low	Rep2	54	53	12	11	13	13	12	12	6	.	6	6	6	6	76	76	106	94	86	92	189	.	208	214	207	205	30	34	28	37	31	38	61	71	57	71	59	74	100	109	96	110
Iowa	329047	Hybrid036	LH82 x LH145	WISN14/31615	Kelly - 1	High	Rep1	55	54	.	.	.	.	.	.	.	6	6	6	6	6	105	103	96	108	100	81	.	221	210	227	216	201	.	.	.	.	.	.	65	59	64	47	60	62	94	85	95	73
Iowa	330034	Hybrid036	LH82 x LH145	WISN14/31615	Kelly - 1	High	Rep2	55	55	.	.	.	.	.	.	6	6	5	6	6	6	97	83	101	98	101	84	215	199	221	216	227	208	.	.	.	.	.	.	53	52	59	60	53	60	74	74	84	85
Iowa	331042	Hybrid036	LH82 x LH145	WISN14/31615	Kelly - 1	Low	Rep1	56	55	.	.	.	.	.	.	5	6	5	5	6	6	110	92	95	115	95	95	196	196	183	209	205	200	28	31	31	30	30	30	53	57	55	54	54	55	80	87	86	85
Iowa	332018	Hybrid036	LH82 x LH145	WISN14/31615	Kelly - 1	Low	Rep2	58	55	.	.	.	.	.	.	6	6	5	6	6	6	106	95	104	95	108	75	211	218	202	210	216	184	29	28	25	25	24	30	54	54	43	48	48	55	83	85	72	78
Iowa	333011	Hybrid036	LH82 x LH145	WISN14/31615	Kelly - 2	High	Rep1	56	56	.	.	.	.	.	.	5	6	.	5	.	5	99	97	.	117	.	118	201	204	.	209	.	214	28	30	31	30	29	29	55	62	62	57	56	57	83	92	95	88
Iowa	334036	Hybrid036	LH82 x LH145	WISN14/31615	Kelly - 2	High	Rep2	56	55	.	.	.	.	.	.	6	6	5	6	6	6	96	110	123	111	100	120	210	230	220	228	223	229	33	31	32	31	30	30	65	61	65	60	61	58	98	96	97	89
Iowa	335047	Hybrid036	LH82 x LH145	WISN14/31615	Kelly - 2	Low	Rep1	55	54	.	.	.	.	.	.	6	5	5	7	5	5	84	98	108	59	88	107	196	190	211	179	184	206	.	.	.	.	.	.	53	43	51	58	36	30	81	67	79	87
Iowa	336029	Hybrid036	LH82 x LH145	WISN14/31615	Kelly - 2	Low	Rep2	56	56	.	.	.	.	.	.	6	6	5	5	5	5	82	105	105	105	99	97	194	225	212	205	190	200	.	.	.	.	.	.	46	37	36	52	47	45	73	60	57	79
Minnesota	101039	Hybrid037	LH82 x LH198	WISN14/31617	St Paul - 1	High	Rep1	76	77	13	12	14	13	13	.	6	5	5	6	6	.	100	110	115	134	115	110	217	225	225	232	229	230	.	.	.	.	.	.	.	.	.	.	.	.	23	21	21	23
Minnesota	102009	Hybrid037	LH82 x LH198	WISN14/31617	St Paul - 1	High	Rep2	76	75	13	13	13	13	13	13	6	6	6	5	6	6	130	107	110	130	120	119	209	230	231	233	237	241	.	.	.	.	.	.	.	.	.	.	.	.	24	24	20	21
Minnesota	103049	Hybrid037	LH82 x LH198	WISN14/31617	St Paul - 1	Low	Rep1	74	75	13	14	13	13	13	13	6	5	6	6	6	6	95	107	96	88	102	90	206	202	201	205	214	206	.	.	.	.	.	.	.	.	.	.	.	.	21	21	22	21
Minnesota	104027	Hybrid037	LH82 x LH198	WISN14/31617	St Paul - 1	Low	Rep2	76	75	14	14	14	13	14	14	6	5	6	6	6	6	106	112	110	90	106	101	208	212	217	204	212	208	.	.	.	.	.	.	.	.	.	.	.	.	23	17	20	19
Minnesota	105031	Hybrid037	LH82 x LH198	WISN14/31617	St Paul - 2	High	Rep1	68	67	12	13	13	13	12	14	7	6	6	6	6	6	104	119	123	127	104	128	248	236	237	237	226	255	.	.	.	.	.	.	27	20	24	23	25	24	51	45	48	53
Minnesota	106004	Hybrid037	LH82 x LH198	WISN14/31617	St Paul - 2	High	Rep2	65	64	13	14	14	15	14	14	6	6	6	5	6	6	108	109	110	119	119	124	232	231	228	236	244	240	.	.	.	.	.	.	25	25	24	28	27	23	48	50	51	48
Minnesota	107020	Hybrid037	LH82 x LH198	WISN14/31617	St Paul - 2	Low	Rep1	68	68	14	13	13	13	13	14	6	7	6	7	6	6	106	95	99	95	93	105	217	225	215	223	208	211	.	.	.	.	.	.	25	25	24	21	24	25	46	41	44	43
Minnesota	108013	Hybrid037	LH82 x LH198	WISN14/31617	St Paul - 2	Low	Rep2	68	69	13	13	13	13	13	13	6	6	6	6	6	6	94	102	95	91	85	96	196	212	204	202	187	201	.	.	.	.	.	.	22	25	23	21	24	24	47	45	44	46
Minnesota	109048	Hybrid037	LH82 x LH198	FILL	Waseca	High	Rep1
Minnesota	110045	Hybrid037	LH82 x LH198	FILL	Waseca	High	Rep2
Minnesota	111017	Hybrid037	LH82 x LH198	WISN14/31617	Waseca	Low	Rep1	62	65	.	.	.	.	.	.	.	.	.	.	.	.	112	99	71	93	94	.	199	187	173	194	178	.	.	.	.	.	.	.	.	.	.	.	.	.	.	.	.	.
Minnesota	112035	Hybrid037	LH82 x LH198	WISN14/31617	Waseca	Low	Rep2	62	63	.	.	.	.	.	.	.	.	.	.	.	.	85	96	95	90	78	90	195	184	181	178	185	195	.	.	.	.	.	.	.	.	.	.	.	.	.	.	.	.
Wisconsin	217011	Hybrid037	LH82 x LH198	WISN14/31617	Arlington	High	Rep1	59	60	.	.	.	.	.	.	.	.	.	.	.	.	110	100	120	115	120	.	230	230	240	230	240	.	.	.	.	.	.	.	.	.	.	.	.	.	.	.	.	.
Wisconsin	218018	Hybrid037	LH82 x LH198	WISN14/31617	Arlington	High	Rep2	60	61	.	.	.	.	.	.	.	.	.	.	.	.	130	110	105	120	115	.	235	230	225	235	235	.	.	.	.	.	.	.	.	.	.	.	.	.	.	.	.	.
Wisconsin	219014	Hybrid037	LH82 x LH198	WISN14/31617	Arlington	Low	Rep1	.	.	.	.	.	.	.	.	.	.	.	.	.	.	110	110	95	90	75	.	205	200	185	195	200	.	.	.	.	.	.	.	.	.	.	.	.	.	.	.	.	.
Wisconsin	220045	Hybrid037	LH82 x LH198	WISN14/31617	Arlington	Low	Rep2	.	.	.	.	.	.	.	.	.	.	.	.	.	.	100	100	100	105	95	.	210	200	205	230	200	.	.	.	.	.	.	.	.	.	.	.	.	.	.	.	.	.
Iowa	321007	Hybrid037	LH82 x LH198	WISN14/31617	Curtiss - 1	High	Rep1	63	62	13	.	12	.	13	13	5	.	5	.	5	5	101	.	108	.	116	103	229	.	215	.	232	221	.	.	.	.	.	.	.	.	.	.	.	.	73	72	71	67.5
Iowa	322040	Hybrid037	LH82 x LH198	WISN14/31617	Curtiss - 1	High	Rep2	63	63	13	13	13	14	13	.	6	6	.	.	5	.	98	111	107	120	108	.	229	233	.	.	221	.	.	.	.	.	.	.	.	.	.	.	.	.	75	66	66	77
Iowa	323044	Hybrid037	LH82 x LH198	WISN14/31617	Curtiss - 1	Low	Rep1	62	62	.	.	13	12	13	14	.	.	5	6	.	6	.	.	85	84	86	84	.	.	197	190	.	203	.	.	.	.	.	.	.	.	.	.	.	.	66	71	72	71
Iowa	324026	Hybrid037	LH82 x LH198	WISN14/31617	Curtiss - 1	Low	Rep2	62	62	13	13	13	12	12	12	6	5	6	5	5	7	101	70	90	85	90	80	195	165	209	195	201	190	.	.	.	.	.	.	.	.	.	.	.	.	70	45	60	73
Iowa	325011	Hybrid037	LH82 x LH198	WISN14/31617	Curtiss - 2	High	Rep1	57	57	13	13	13	13	13	13	5	5	.	5	6	6	130	133	130	106	111	114	231	245	.	210	214	229	21	21	20	35	32	34	49	49	49	74	75	71	89	90	89	113
Iowa	326019	Hybrid037	LH82 x LH198	WISN14/31617	Curtiss - 2	High	Rep2	56	55	13	13	13	.	13	.	5	5	5	6	5	.	106	122	137	110	112	.	212	220	235	225	226	.	.	.	.	.	.	.	.	.	.	.	.	.	.	.	.	.
Iowa	327031	Hybrid037	LH82 x LH198	WISN14/31617	Curtiss - 2	Low	Rep1	57	56	13	13	.	13	.	.	5	6	6	6	5	6	75	97	90	94	94	98	187	203	187	204	191	207	35	31	30	30	32	26	74	62	64	65	68	60	103	91	91	94
Iowa	328010	Hybrid037	LH82 x LH198	WISN14/31617	Curtiss - 2	Low	Rep2	55	55	13	.	12	.	13	13	6	.	.	6	6	6	95	.	90	96	99	90	206	.	.	205	209	200	31	35	33	32	32	37	59	70	71	69	66	75	107	108	108	108
Iowa	329034	Hybrid037	LH82 x LH198	FILL	Kelly - 1	High	Rep1
Iowa	330018	Hybrid037	LH82 x LH198	FILL	Kelly - 1	High	Rep2
Iowa	331005	Hybrid037	LH82 x LH198	WISN14/31617	Kelly - 1	Low	Rep1	60	59	.	.	.	.	.	.	6	4	5	5	5	5	85	102	90	88	105	101	183	191	190	186	192	190	31	25	27	27	31	27	53	38	40	43	53	52	74	57	56	61
Iowa	332026	Hybrid037	LH82 x LH198	WISN14/31617	Kelly - 1	Low	Rep2	58	56	.	.	.	.	.	.	6	6	6	5	6	6	99	98	96	84	95	98	206	206	202	182	200	202	30	28	30	20	30	29	53	50	52	38	56	53	86	83	82	65
Iowa	333021	Hybrid037	LH82 x LH198	FILL	Kelly - 2	High	Rep1
Iowa	334049	Hybrid037	LH82 x LH198	FILL	Kelly - 2	High	Rep2
Iowa	335039	Hybrid037	LH82 x LH198	FILL	Kelly - 2	Low	Rep1
Iowa	336015	Hybrid037	LH82 x LH198	FILL	Kelly - 2	Low	Rep2
Minnesota	101005	Hybrid038	PHB47 x LH82	WISN14/31620	St Paul - 1	High	Rep1	76	75	12	13	13	12	12	12	7	6	6	7	7	7	110	128	146	111	113	108	242	244	266	250	251	250	.	.	.	.	.	.	.	.	.	.	.	.	27	24	20	25
Minnesota	102046	Hybrid038	PHB47 x LH82	WISN14/31620	St Paul - 1	High	Rep2	75	75	12	13	12	12	11	12	7	6	7	7	7	7	103	126	109	114	117	105	253	241	237	250	248	246	.	.	.	.	.	.	.	.	.	.	.	.	24	25	22	14
Minnesota	103040	Hybrid038	PHB47 x LH82	WISN14/31620	St Paul - 1	Low	Rep1	76	75	12	12	12	12	12	11	7	6	7	7	7	7	84	91	93	97	93	94	210	204	214	226	214	223	.	.	.	.	.	.	.	.	.	.	.	.	24	26	27	28
Minnesota	104012	Hybrid038	PHB47 x LH82	WISN14/31620	St Paul - 1	Low	Rep2	78	75	12	13	12	13	13	.	7	7	7	5	6	.	85	90	95	94	101	97	196	216	210	214	209	206	.	.	.	.	.	.	.	.	.	.	.	.	24	23	20	25
Minnesota	105042	Hybrid038	PHB47 x LH82	WISN14/31620	St Paul - 2	High	Rep1	65	64	12	12	12	11	12	12	7	7	6	7	7	7	101	104	96	96	110	100	225	229	237	236	240	221	.	.	.	.	.	.	24	25	24	25	26	23	44	45	49	49
Minnesota	106023	Hybrid038	PHB47 x LH82	WISN14/31620	St Paul - 2	High	Rep2	66	68	12	12	12	13	12	12	7	7	6	6	7	7	114	112	114	114	117	113	233	236	236	234	242	227	.	.	.	.	.	.	30	26	27	22	28	23	54	47	51	43
Minnesota	107039	Hybrid038	PHB47 x LH82	WISN14/31620	St Paul - 2	Low	Rep1	75	74	12	12	12	12	12	12	.	7	7	7	7	7	87	89	82	92	94	93	.	209	198	215	216	217	.	.	.	.	.	.	27	19	25	26	29	25	38	35	53	48
Minnesota	108010	Hybrid038	PHB47 x LH82	WISN14/31620	St Paul - 2	Low	Rep2	75	74	12	13	13	12	12	13	7	6	6	7	7	6	85	105	112	94	103	100	214	214	223	230	230	215	.	.	.	.	.	.	23	26	26	22	27	23	50	46	50	48
Minnesota	109016	Hybrid038	PHB47 x LH82	WISN14/31620	Waseca	High	Rep1	60	60	.	.	.	.	.	.	.	.	.	.	.	.	101	80	90	104	91	91	204	205	212	211	210	203	.	.	.	.	.	.	.	.	.	.	.	.	.	.	.	.
Minnesota	110010	Hybrid038	PHB47 x LH82	WISN14/31620	Waseca	High	Rep2	62	65	.	.	.	.	.	.	.	.	.	.	.	.	79	88	90	83	87	73	197	192	196	201	193	191	.	.	.	.	.	.	.	.	.	.	.	.	.	.	.	.
Minnesota	111045	Hybrid038	PHB47 x LH82	WISN14/31620	Waseca	Low	Rep1	60	61	.	.	.	.	.	.	.	.	.	.	.	.	85	84	85	92	97	100	195	199	192	200	197	195	.	.	.	.	.	.	.	.	.	.	.	.	.	.	.	.
Minnesota	112022	Hybrid038	PHB47 x LH82	WISN14/31620	Waseca	Low	Rep2	59	62	.	.	.	.	.	.	.	.	.	.	.	.	80	79	89	83	99	86	196	200	206	191	201	193	.	.	.	.	.	.	.	.	.	.	.	.	.	.	.	.
Wisconsin	217027	Hybrid038	PHB47 x LH82	WISN14/31620	Arlington	High	Rep1	60	61	.	.	.	.	.	.	.	.	.	.	.	.	110	105	115	105	110	.	235	230	240	230	220	.	.	.	.	.	.	.	.	.	.	.	.	.	.	.	.	.
Wisconsin	218036	Hybrid038	PHB47 x LH82	WISN14/31620	Arlington	High	Rep2	60	61	.	.	.	.	.	.	.	.	.	.	.	.	115	120	120	120	110	.	230	240	240	240	235	.	.	.	.	.	.	.	.	.	.	.	.	.	.	.	.	.
Wisconsin	219010	Hybrid038	PHB47 x LH82	WISN14/31620	Arlington	Low	Rep1	.	.	.	.	.	.	.	.	.	.	.	.	.	.	100	95	100	95	95	.	210	210	220	210	210	.	.	.	.	.	.	.	.	.	.	.	.	.	.	.	.	.
Wisconsin	220025	Hybrid038	PHB47 x LH82	WISN14/31620	Arlington	Low	Rep2	.	.	.	.	.	.	.	.	.	.	.	.	.	.	90	90	90	90	90	.	190	205	200	210	200	.	.	.	.	.	.	.	.	.	.	.	.	.	.	.	.	.
Iowa	321033	Hybrid038	PHB47 x LH82	WISN14/31620	Curtiss - 1	High	Rep1	61	60	12	12	12	12	.	11	6	6	.	.	.	8	92	98	95	110	.	85	212	224	.	.	.	237	.	.	.	.	.	.	.	.	.	.	.	.	80	72	75	73
Iowa	322042	Hybrid038	PHB47 x LH82	WISN14/31620	Curtiss - 1	High	Rep2	61	60	12	12	13	12	12	.	.	7	7	6	7	.	95	90	96	90	87	.	.	209	220	215	216	.	.	.	.	.	.	.	.	.	.	.	.	.	78	78	75	79
Iowa	323040	Hybrid038	PHB47 x LH82	WISN14/31620	Curtiss - 1	Low	Rep1	61	60	12	12	12	.	12	12	6	6	7	.	7	6	64	80	60	.	76	82	208	207	197	.	198	198	.	.	.	.	.	.	.	.	.	.	.	.	69	69	72	77
Iowa	324029	Hybrid038	PHB47 x LH82	WISN14/31620	Curtiss - 1	Low	Rep2	61	60	12	.	12	12	12	.	6	.	7	6	7	.	84	.	104	80	93	.	196	.	217	192	213	.	.	.	.	.	.	.	.	.	.	.	.	.	74	71	71	73
Iowa	325027	Hybrid038	PHB47 x LH82	WISN14/31620	Curtiss - 2	High	Rep1	55	53	12	12	12	11	11	.	6	7	.	7	7	6	113	94	103	91	80	104	225	224	.	228	227	225	24	36	35	35	39	36	53	71	70	70	76	71	89	110	110	117
Iowa	326043	Hybrid038	PHB47 x LH82	WISN14/31620	Curtiss - 2	High	Rep2	55	54	12	11	11	11	12	12	6	6	7	7	6	7	111	100	84	100	110	103	242	247	241	250	237	233	38	35	39	36	38	39	74	74	81	75	75	76	119	115	120	123
Iowa	327047	Hybrid038	PHB47 x LH82	WISN14/31620	Curtiss - 2	Low	Rep1	55	53	13	12	12	12	.	12	6	5	6	5	.	6	101	88	81	88	.	83	208	200	199	200	.	197	35	37	32	36	34	38	68	71	64	69	65	75	97	104	96	103
Iowa	328040	Hybrid038	PHB47 x LH82	WISN14/31620	Curtiss - 2	Low	Rep2	55	53	.	11	12	12	12	.	7	6	7	5	.	6	79	90	91	82	84	100	205	207	222	197	.	211	39	10	31	38	39	23	73	32	63	70	72	53	109	64	101	106
Iowa	329011	Hybrid038	PHB47 x LH82	WISN14/31620	Kelly - 1	High	Rep1	56	54	.	.	.	.	.	.	6	6	6	6	6	6	113	116	112	110	108	113	236	221	235	231	237	230	.	.	.	.	.	.	53	50	57	56	56	57	84	81	87	85
Iowa	330035	Hybrid038	PHB47 x LH82	WISN14/31620	Kelly - 1	High	Rep2	56	55	.	.	.	.	.	.	6	5	7	7	6	5	103	102	88	85	120	103	220	224	228	221	255	228	.	.	.	.	.	.	56	55	53	53	51	53	85	83	79	82
Iowa	331050	Hybrid038	PHB47 x LH82	WISN14/31620	Kelly - 1	Low	Rep1	57	57	.	.	.	.	.	.	.	6	6	5	.	.	.	93	111	106	.	.	.	208	218	202	.	.	30	30	27	32	31	29	55	52	50	56	55	52	84	83	83	85
Iowa	332035	Hybrid038	PHB47 x LH82	WISN14/31620	Kelly - 1	Low	Rep2	55	55	.	.	.	.	.	.	6	7	6	6	7	6	106	88	88	100	85	103	211	212	201	210	203	212	32	32	19	31	37	32	59	59	39	54	65	58	87	87	62	84
Iowa	333015	Hybrid038	PHB47 x LH82	WISN14/31620	Kelly - 2	High	Rep1	59	57	.	.	.	.	.	.	5	6	.	6	5	5	118	109	.	98	118	116	216	223	.	213	214	218	33	28	26	27	31	33	57	47	42	49	49	53	89	81	75	84
Iowa	334034	Hybrid038	PHB47 x LH82	WISN14/31620	Kelly - 2	High	Rep2	86	55	.	.	.	.	.	.	5	7	6	6	6	6	108	88	105	112	101	119	231	210	224	220	224	238	37	35	35	31	40	33	67	62	66	68	70	60	97	90	94	86
Iowa	335012	Hybrid038	PHB47 x LH82	WISN14/31620	Kelly - 2	Low	Rep1	56	54	.	.	.	.	.	.	.	7	6	6	7	6	.	73	75	83	93	96	.	213	201	176	225	212	.	.	.	.	.	.	50	51	55	55	52	49	.	79	86	75
Iowa	336044	Hybrid038	PHB47 x LH82	WISN14/31620	Kelly - 2	Low	Rep2	58	56	.	.	.	.	.	.	6	6	6	6	6	6	90	89	89	80	87	90	211	208	202	192	208	204	.	.	.	.	.	.	49	38	50	49	42	48	73	62	78	77
Minnesota	101014	Hybrid039	DK3IIH6 x W606S	WISN14/31622	St Paul - 1	High	Rep1	79	78	14	14	14	14	14	14	7	7	7	7	6	6	122	129	110	116	126	121	264	275	257	260	259	246	.	.	.	.	.	.	.	.	.	.	.	.	25	23	23	25
Minnesota	102029	Hybrid039	DK3IIH6 x W606S	WISN14/31622	St Paul - 1	High	Rep2	80	78	14	14	15	15	14	14	7	7	6	6	6	7	139	137	157	162	150	148	261	279	277	261	275	271	.	.	.	.	.	.	.	.	.	.	.	.	25	20	25	24
Minnesota	103038	Hybrid039	DK3IIH6 x W606S	WISN14/31622	St Paul - 1	Low	Rep1	79	74	15	15	14	14	14	15	.	6	.	7	6	.	122	132	.	123	126	127	.	259	.	261	249	.	.	.	.	.	.	.	.	.	.	.	.	.	21	26	18	24
Minnesota	104015	Hybrid039	DK3IIH6 x W606S	WISN14/31622	St Paul - 1	Low	Rep2	79	75	15	14	14	14	15	13	6	.	7	7	6	7	129	110	118	129	150	123	250	.	256	271	275	263	.	.	.	.	.	.	.	.	.	.	.	.	25	25	23	24
Minnesota	105013	Hybrid039	DK3IIH6 x W606S	WISN14/31622	St Paul - 2	High	Rep1	67	68	14	14	14	14	14	14	6	6	7	7	6	6	135	137	127	132	142	127	261	261	265	271	260	266	.	.	.	.	.	.	21	21	13	21	25	23	45	44	44	40
Minnesota	106012	Hybrid039	DK3IIH6 x W606S	WISN14/31622	St Paul - 2	High	Rep2	68	67	14	14	14	14	14	15	6	7	7	.	8	6	105	110	107	115	91	125	230	247	210	258	.	256	.	.	.	.	.	.	21	27	15	25	15	25	43	49	30	46
Minnesota	107013	Hybrid039	DK3IIH6 x W606S	WISN14/31622	St Paul - 2	Low	Rep1	66	65	12	14	14	14	14	14	6	6	7	7	6	7	98	128	129	138	139	120	222	251	261	266	264	249	.	.	.	.	.	.	20	10	23	24	22	21	24	40	41	42
Minnesota	108044	Hybrid039	DK3IIH6 x W606S	WISN14/31622	St Paul - 2	Low	Rep2	74	73	14	15	14	14	14	16	7	6	7	7	7	3	126	137	120	120	118	121	251	256	254	250	247	246	.	.	.	.	.	.	24	26	24	25	25	22	45	44	46	42
Minnesota	109043	Hybrid039	DK3IIH6 x W606S	WISN14/31622	Waseca	High	Rep1	61	61	.	.	.	.	.	.	.	.	.	.	.	.	92	90	94	81	82	105	211	204	215	213	221	225	.	.	.	.	.	.	.	.	.	.	.	.	.	.	.	.
Minnesota	110023	Hybrid039	DK3IIH6 x W606S	WISN14/31622	Waseca	High	Rep2	63	63	.	.	.	.	.	.	.	.	.	.	.	.	103	96	115	97	84	84	225	216	236	223	202	217	.	.	.	.	.	.	.	.	.	.	.	.	.	.	.	.
Minnesota	111031	Hybrid039	DK3IIH6 x W606S	WISN14/31622	Waseca	Low	Rep1	60	61	.	.	.	.	.	.	.	.	.	.	.	.	106	112	108	107	127	.	.	234	240	246	237	.	.	.	.	.	.	.	.	.	.	.	.	.	.	.	.	.
Minnesota	112011	Hybrid039	DK3IIH6 x W606S	WISN14/31622	Waseca	Low	Rep2	59	59	.	.	.	.	.	.	.	.	.	.	.	.	99	106	113	115	89	91	235	234	246	242	220	201	.	.	.	.	.	.	.	.	.	.	.	.	.	.	.	.
Wisconsin	217016	Hybrid039	DK3IIH6 x W606S	WISN14/31622	Arlington	High	Rep1	60	61	.	.	.	.	.	.	.	.	.	.	.	.	130	135	130	140	140	.	280	290	270	280	280	.	.	.	.	.	.	.	.	.	.	.	.	.	.	.	.	.
Wisconsin	218009	Hybrid039	DK3IIH6 x W606S	WISN14/31622	Arlington	High	Rep2	62	64	.	.	.	.	.	.	.	.	.	.	.	.	120	125	150	135	130	.	250	270	265	270	270	.	.	.	.	.	.	.	.	.	.	.	.	.	.	.	.	.
Wisconsin	219005	Hybrid039	DK3IIH6 x W606S	WISN14/31622	Arlington	Low	Rep1	.	.	.	.	.	.	.	.	.	.	.	.	.	.	120	120	115	115	115	.	260	250	255	260	260	.	.	.	.	.	.	.	.	.	.	.	.	.	.	.	.	.
Wisconsin	220044	Hybrid039	DK3IIH6 x W606S	WISN14/31622	Arlington	Low	Rep2	.	.	.	.	.	.	.	.	.	.	.	.	.	.	115	120	125	125	125	.	255	240	255	255	250	.	.	.	.	.	.	.	.	.	.	.	.	.	.	.	.	.
Iowa	321047	Hybrid039	DK3IIH6 x W606S	WISN14/31622	Curtiss - 1	High	Rep1	65	64	14	14	14	14	14	14	6	6	6	6	6	6	134	128	127	125	108	115	262	254	238	239	243	245	.	.	.	.	.	.	.	.	.	.	.	.	67	66	64	55
Iowa	322014	Hybrid039	DK3IIH6 x W606S	WISN14/31622	Curtiss - 1	High	Rep2	64	63	14	14	14	14	13	14	.	.	.	6	6	6	124	122	131	130	120	128	.	.	.	277	252	273	.	.	.	.	.	.	.	.	.	.	.	.	53	62	67	70
Iowa	323038	Hybrid039	DK3IIH6 x W606S	WISN14/31622	Curtiss - 1	Low	Rep1	65	62	14	14	.	.	14	.	7	7	.	.	6	.	95	112	.	.	123	.	268	268	.	.	257	.	.	.	.	.	.	.	.	.	.	.	.	.	63	57	62	67
Iowa	324016	Hybrid039	DK3IIH6 x W606S	WISN14/31622	Curtiss - 1	Low	Rep2	64	62	15	14	13	14	14	15	5	5	6	6	6	6	105	115	117	115	109	103	237	245	230	248	255	227	.	.	.	.	.	.	.	.	.	.	.	.	68	72	69	74
Iowa	325026	Hybrid039	DK3IIH6 x W606S	WISN14/31622	Curtiss - 2	High	Rep1	56	56	15	.	.	13	14	13	6	6	7	8	7	.	131	128	121	131	137	142	261	.	242	251	262	.	30	18	30	32	32	34	60	43	70	69	73	73	90	82	107	106
Iowa	326002	Hybrid039	DK3IIH6 x W606S	WISN14/31622	Curtiss - 2	High	Rep2	60	56	12	12	.	12	.	12	6	7	.	7	.	5	113	117	.	110	.	134	239	245	.	246	.	240	.	.	.	.	.	.	.	.	.	.	.	.	.	.	.	.
Iowa	327042	Hybrid039	DK3IIH6 x W606S	WISN14/31622	Curtiss - 2	Low	Rep1	59	57	13	15	.	.	13	13	6	5	.	.	7	6	111	136	.	.	109	118	246	248	.	.	260	258	33	29	27	32	32	15	67	59	57	68	65	39	99	91	90	99
Iowa	328032	Hybrid039	DK3IIH6 x W606S	WISN14/31622	Curtiss - 2	Low	Rep2	57	55	.	.	.	14	14	14	8	7	6	7	8	7	107	114	114	115	114	116	240	250	247	244	260	246	34	31	33	34	33	32	69	64	68	66	71	66	102	101	105	105
Iowa	329022	Hybrid039	DK3IIH6 x W606S	WISN14/31622	Kelly - 1	High	Rep1	59	58	.	.	.	.	.	.	6	5	5	5	5	6	142	153	142	144	146	141	265	259	268	277	260	270	.	.	.	.	.	.	50	50	51	50	49	47	82	78	82	82
Iowa	330026	Hybrid039	DK3IIH6 x W606S	WISN14/31622	Kelly - 1	High	Rep2	59	58	.	.	.	.	.	.	6	4	6	6	5	5	131	143	121	120	123	140	232	232	253	246	237	246	.	.	.	.	.	.	48	43	47	52	43	44	73	70	75	79
Iowa	331028	Hybrid039	DK3IIH6 x W606S	WISN14/31622	Kelly - 1	Low	Rep1	61	58	.	.	.	.	.	.	.	6	6	6	.	6	.	122	120	115	.	113	.	257	240	238	.	239	31	31	30	27	.	27	58	59	54	53	.	50	83	87	82	80
Iowa	332007	Hybrid039	DK3IIH6 x W606S	WISN14/31622	Kelly - 1	Low	Rep2	60	58	.	.	.	.	.	.	5	7	6	6	6	6	138	123	128	121	121	122	251	270	254	249	251	254	29	27	31	30	28	31	55	54	56	57	50	56	85	82	83	86
Iowa	333044	Hybrid039	DK3IIH6 x W606S	WISN14/31622	Kelly - 2	High	Rep1	61	59	.	.	.	.	.	.	5	5	7	4	5	6	144	144	143	75	144	147	271	268	273	126	275	277	31	31	31	21	31	27	62	61	60	35	60	55	93	93	91	53
Iowa	334005	Hybrid039	DK3IIH6 x W606S	WISN14/31622	Kelly - 2	High	Rep2	62	61	.	.	.	.	.	.	5	6	6	6	6	5	139	136	123	143	136	158	268	266	277	275	248	263	29	29	26	25	28	28	53	56	50	47	49	53	83	83	84	76
Iowa	335009	Hybrid039	DK3IIH6 x W606S	WISN14/31622	Kelly - 2	Low	Rep1	61	58	.	.	.	.	.	.	5	4	7	6	5	6	132	133	110	113	137	123	260	247	268	246	261	256	.	.	.	.	.	.	41	41	35	44	41	42	67	65	62	76
Iowa	336042	Hybrid039	DK3IIH6 x W606S	WISN14/31622	Kelly - 2	Low	Rep2	61	59	.	.	.	.	.	.	6	5	6	6	6	5	132	137	133	125	131	125	240	248	252	258	241	243	.	.	.	.	.	.	39	38	43	29	41	45	66	68	69	51
Minnesota	101016	Hybrid040	LH198 x W606S	WISN14/31626	St Paul - 1	High	Rep1	79	79	14	14	14	13	13	13	6	7	7	8	7	7	117	150	154	133	126	128	221	281	289	285	267	272	.	.	.	.	.	.	.	.	.	.	.	.	19	25	26	25
Minnesota	102023	Hybrid040	LH198 x W606S	WISN14/31626	St Paul - 1	High	Rep2	79	78	13	13	14	12	14	14	7	7	7	7	7	7	137	136	151	133	154	144	276	274	282	274	281	272	.	.	.	.	.	.	.	.	.	.	.	.	25	24	24	23
Minnesota	103050	Hybrid040	LH198 x W606S	WISN14/31626	St Paul - 1	Low	Rep1	79	78	14	13	14	13	13	13	.	7	6	7	7	7	132	116	135	119	120	108	.	.	257	254	267	244	.	.	.	.	.	.	.	.	.	.	.	.	22	23	25	26
Minnesota	104025	Hybrid040	LH198 x W606S	WISN14/31626	St Paul - 1	Low	Rep2	79	76	13	14	14	13	14	14	8	6	6	7	6	7	110	113	124	124	128	126	249	248	252	259	259	256	.	.	.	.	.	.	.	.	.	.	.	.	25	24	23	15
Minnesota	105014	Hybrid040	LH198 x W606S	WISN14/31626	St Paul - 2	High	Rep1	67	67	13	13	13	13	13	15	7	7	7	7	7	6	121	119	130	131	134	129	252	243	256	256	260	261	.	.	.	.	.	.	25	24	26	23	25	26	48	50	47	50
Minnesota	106034	Hybrid040	LH198 x W606S	WISN14/31626	St Paul - 2	High	Rep2	66	66	13	13	13	13	13	13	7	7	7	7	7	7	140	136	146	146	143	149	270	265	276	274	280	276	.	.	.	.	.	.	27	25	29	29	29	26	52	50	52	52
Minnesota	107027	Hybrid040	LH198 x W606S	WISN14/31626	St Paul - 2	Low	Rep1	69	68	14	13	14	13	14	13	7	7	7	8	6	7	122	112	135	124	142	124	255	249	260	266	257	265	.	.	.	.	.	.	27	25	28	26	26	28	45	50	49	50
Minnesota	108022	Hybrid040	LH198 x W606S	WISN14/31626	St Paul - 2	Low	Rep2	74	72	13	13	13	14	13	14	7	7	7	7	7	7	118	115	116	117	112	123	246	243	255	254	254	248	.	.	.	.	.	.	26	27	26	27	26	24	48	48	48	50
Minnesota	109005	Hybrid040	LH198 x W606S	WISN14/31626	Waseca	High	Rep1	64	64	.	.	.	.	.	.	.	.	.	.	.	.	121	125	101	91	101	119	256	243	217	214	241	231	.	.	.	.	.	.	.	.	.	.	.	.	.	.	.	.
Minnesota	110038	Hybrid040	LH198 x W606S	WISN14/31626	Waseca	High	Rep2	63	66	.	.	.	.	.	.	.	.	.	.	.	.	111	106	75	76	89	97	225	247	208	206	212	223	.	.	.	.	.	.	.	.	.	.	.	.	.	.	.	.
Minnesota	111004	Hybrid040	LH198 x W606S	WISN14/31626	Waseca	Low	Rep1	62	63	.	.	.	.	.	.	.	.	.	.	.	.	88	124	108	109	104	116	212	233	230	235	217	240	.	.	.	.	.	.	.	.	.	.	.	.	.	.	.	.
Minnesota	112024	Hybrid040	LH198 x W606S	WISN14/31626	Waseca	Low	Rep2	61	64	.	.	.	.	.	.	.	.	.	.	.	.	103	115	91	110	109	120	233	245	226	235	219	224	.	.	.	.	.	.	.	.	.	.	.	.	.	.	.	.
Wisconsin	217003	Hybrid040	LH198 x W606S	WISN14/31626	Arlington	High	Rep1	65	66	.	.	.	.	.	.	.	.	.	.	.	.	110	125	130	145	130	.	270	260	270	265	260	.	.	.	.	.	.	.	.	.	.	.	.	.	.	.	.	.
Wisconsin	218032	Hybrid040	LH198 x W606S	WISN14/31626	Arlington	High	Rep2	65	66	.	.	.	.	.	.	.	.	.	.	.	.	130	150	135	130	145	.	260	270	270	265	275	.	.	.	.	.	.	.	.	.	.	.	.	.	.	.	.	.
Wisconsin	219006	Hybrid040	LH198 x W606S	WISN14/31626	Arlington	Low	Rep1	.	.	.	.	.	.	.	.	.	.	.	.	.	.	130	130	110	110	105	.	260	260	250	260	250	.	.	.	.	.	.	.	.	.	.	.	.	.	.	.	.	.
Wisconsin	220018	Hybrid040	LH198 x W606S	WISN14/31626	Arlington	Low	Rep2	.	.	.	.	.	.	.	.	.	.	.	.	.	.	110	110	110	110	110	.	240	240	220	225	225	.	.	.	.	.	.	.	.	.	.	.	.	.	.	.	.	.
Iowa	321050	Hybrid040	LH198 x W606S	WISN14/31626	Curtiss - 1	High	Rep1	67	66	14	14	14	14	13	14	7	.	7	6	7	7	133	134	124	153	142	133	268	.	258	258	276	269	.	.	.	.	.	.	.	.	.	.	.	.	75	72	78	55
Iowa	322027	Hybrid040	LH198 x W606S	WISN14/31626	Curtiss - 1	High	Rep2	67	66	13	14	14	14	13	14	.	5	6	6	6	.	158	140	154	150	124	143	.	245	260	250	255	.	.	.	.	.	.	.	.	.	.	.	.	.	67	68	67	63
Iowa	323027	Hybrid040	LH198 x W606S	WISN14/31626	Curtiss - 1	Low	Rep1	65	64	13	13	14	13	.	.	6	6	6	6	.	.	123	118	127	108	.	.	267	260	257	240	.	.	.	.	.	.	.	.	.	.	.	.	.	.	72	69	78	44
Iowa	324039	Hybrid040	LH198 x W606S	WISN14/31626	Curtiss - 1	Low	Rep2	64	64	13	.	13	.	13	.	7	.	6	.	8	.	105	.	120	.	106	.	246	.	.	.	252	.	.	.	.	.	.	.	.	.	.	.	.	.	60	63	64	.
Iowa	325009	Hybrid040	LH198 x W606S	WISN14/31626	Curtiss - 2	High	Rep1	59	58	12	13	13	.	12	13	7	7	7	.	6	6	125	134	122	.	131	141	252	263	252	.	241	252	32	36	36	38	34	37	66	73	74	75	70	75	106	115	113	114
Iowa	326031	Hybrid040	LH198 x W606S	WISN14/31626	Curtiss - 2	High	Rep2	60	57	13	13	13	13	13	13	6	6	6	6	6	6	174	148	142	140	146	159	284	269	268	268	288	277	28	32	38	37	30	22	64	70	78	76	65	66	107	110	121	120
Iowa	327009	Hybrid040	LH198 x W606S	WISN14/31626	Curtiss - 2	Low	Rep1	58	57	13	13	13	13	13	13	7	7	7	7	7	6	113	111	105	111	112	127	241	240	238	242	247	223	33	35	37	37	34	31	68	70	74	78	70	67	107	107	113	116
Iowa	328034	Hybrid040	LH198 x W606S	WISN14/31626	Curtiss - 2	Low	Rep2	58	56	.	13	13	13	12	13	6	6	6	6	8	7	112	126	104	120	110	107	222	234	219	214	253	234	20	32	38	39	35	35	47	63	70	75	68	73	80	99	106	115
Iowa	329018	Hybrid040	LH198 x W606S	WISN14/31626	Kelly - 1	High	Rep1	61	61	.	.	.	.	.	.	6	5	6	6	5	6	132	147	140	143	143	135	265	266	272	272	269	263	.	.	.	.	.	.	53	54	56	55	52	54	81	82	84	83
Iowa	330007	Hybrid040	LH198 x W606S	WISN14/31626	Kelly - 1	High	Rep2	61	59	.	.	.	.	.	.	4	5	5	5	5	4	115	91	121	120	120	115	196	174	215	219	209	198	.	.	.	.	.	.	55	49	53	53	54	51	79	77	81	79
Iowa	331039	Hybrid040	LH198 x W606S	WISN14/31626	Kelly - 1	Low	Rep1	62	61	.	.	.	.	.	.	.	6	6	6	6	6	.	115	130	116	117	135	.	238	240	231	237	257	30	26	30	30	28	29	58	49	60	53	50	50	82	78	87	81
Iowa	332006	Hybrid040	LH198 x W606S	WISN14/31626	Kelly - 1	Low	Rep2	62	61	.	.	.	.	.	.	6	6	7	6	6	6	119	115	116	136	138	131	246	236	254	258	259	243	25	27	27	32	28	32	48	53	52	57	51	58	77	82	82	87
Iowa	333046	Hybrid040	LH198 x W606S	WISN14/31626	Kelly - 2	High	Rep1	62	61	.	.	.	.	.	.	6	7	6	6	6	6	144	149	144	145	146	142	251	290	276	274	288	274	33	31	32	31	30	33	60	60	61	59	59	64	89	90	94	91
Iowa	334015	Hybrid040	LH198 x W606S	WISN14/31626	Kelly - 2	High	Rep2	63	61	.	.	.	.	.	.	6	5	6	7	7	6	144	144	146	134	127	145	280	276	274	281	269	276	29	30	31	32	32	31	57	56	61	61	63	58	91	91	92	90
Iowa	335035	Hybrid040	LH198 x W606S	WISN14/31626	Kelly - 2	Low	Rep1	59	58	.	.	.	.	.	.	6	6	5	5	5	5	119	110	128	115	137	118	247	237	238	239	245	249	.	.	.	.	.	.	52	50	52	54	50	51	80	79	82	82
Iowa	336031	Hybrid040	LH198 x W606S	WISN14/31626	Kelly - 2	Low	Rep2	61	59	.	.	.	.	.	.	6	5	6	5	6	6	127	123	127	135	135	145	255	232	259	248	252	273	.	.	.	.	.	.	37	51	46	50	43	35	60	77	74	75
Minnesota	101035	Hybrid041	PHB47 x W606S	WISN14/31628	St Paul - 1	High	Rep1	79	76	12	12	13	13	12	12	7	8	7	7	7	8	127	125	146	147	139	132	267	283	276	280	281	282	.	.	.	.	.	.	.	.	.	.	.	.	25	25	27	26
Minnesota	102044	Hybrid041	PHB47 x W606S	WISN14/31628	St Paul - 1	High	Rep2	80	77	12	12	12	12	12	12	8	7	7	8	8	7	122	115	117	121	120	136	261	245	250	257	266	246	.	.	.	.	.	.	.	.	.	.	.	.	24	21	22	24
Minnesota	103019	Hybrid041	PHB47 x W606S	WISN14/31628	St Paul - 1	Low	Rep1	79	77	13	12	12	12	12	13	7	8	8	8	8	.	106	98	103	97	102	.	235	245	245	244	251	.	.	.	.	.	.	.	.	.	.	.	.	.	26	25	24	23
Minnesota	104038	Hybrid041	PHB47 x W606S	WISN14/31628	St Paul - 1	Low	Rep2	81	79	13	13	12	13	.	.	7	7	8	7	.	.	119	115	90	95	.	.	251	246	238	221	.	.	.	.	.	.	.	.	.	.	.	.	.	.	18	17	19	21
Minnesota	105034	Hybrid041	PHB47 x W606S	WISN14/31628	St Paul - 2	High	Rep1	68	68	13	12	13	12	12	12	7	8	7	8	8	8	134	113	125	120	116	123	253	258	252	263	247	267	.	.	.	.	.	.	25	24	18	24	25	24	30	39	33	30
Minnesota	106011	Hybrid041	PHB47 x W606S	WISN14/31628	St Paul - 2	High	Rep2	66	66	12	12	12	13	12	12	7	6	.	8	6	9	125	127	131	128	124	124	228	228	224	242	243	238	.	.	.	.	.	.	25	23	24	26	26	25	49	43	44	50
Minnesota	107016	Hybrid041	PHB47 x W606S	WISN14/31628	St Paul - 2	Low	Rep1	68	67	13	13	13	12	13	12	8	.	7	9	7	8	109	114	116	94	101	86	252	.	241	253	228	226	.	.	.	.	.	.	26	23	28	23	20	22	48	47	41	40
Minnesota	108032	Hybrid041	PHB47 x W606S	WISN14/31628	St Paul - 2	Low	Rep2	70	68	14	13	12	12	12	12	8	8	8	8	7	8	115	100	90	86	84	71	255	246	236	220	238	230	.	.	.	.	.	.	26	24	8	21	24	22	50	43	45	43
Minnesota	109003	Hybrid041	PHB47 x W606S	WISN14/31628	Waseca	High	Rep1	62	64	.	.	.	.	.	.	.	.	.	.	.	.	75	95	120	102	100	72	201	225	241	245	232	212	.	.	.	.	.	.	.	.	.	.	.	.	.	.	.	.
Minnesota	110048	Hybrid041	PHB47 x W606S	WISN14/31628	Waseca	High	Rep2	64	65	.	.	.	.	.	.	.	.	.	.	.	.	86	76	86	94	89	96	225	215	216	211	212	211	.	.	.	.	.	.	.	.	.	.	.	.	.	.	.	.
Minnesota	111019	Hybrid041	PHB47 x W606S	WISN14/31628	Waseca	Low	Rep1	61	64	.	.	.	.	.	.	.	.	.	.	.	.	115	103	109	100	119	80	244	243	251	220	232	211	.	.	.	.	.	.	.	.	.	.	.	.	.	.	.	.
Minnesota	112020	Hybrid041	PHB47 x W606S	WISN14/31628	Waseca	Low	Rep2	67	69	.	.	.	.	.	.	.	.	.	.	.	.	95	73	95	59	110	75	223	204	221	203	241	225	.	.	.	.	.	.	.	.	.	.	.	.	.	.	.	.
Wisconsin	217001	Hybrid041	PHB47 x W606S	WISN14/31628	Arlington	High	Rep1	59	60	.	.	.	.	.	.	.	.	.	.	.	.	130	130	155	145	145	.	270	260	270	270	275	.	.	.	.	.	.	.	.	.	.	.	.	.	.	.	.	.
Wisconsin	218015	Hybrid041	PHB47 x W606S	WISN14/31628	Arlington	High	Rep2	62	64	.	.	.	.	.	.	.	.	.	.	.	.	120	135	120	140	130	.	270	270	250	260	270	.	.	.	.	.	.	.	.	.	.	.	.	.	.	.	.	.
Wisconsin	219027	Hybrid041	PHB47 x W606S	WISN14/31628	Arlington	Low	Rep1	.	.	.	.	.	.	.	.	.	.	.	.	.	.	75	115	130	110	120	.	225	245	260	250	255	.	.	.	.	.	.	.	.	.	.	.	.	.	.	.	.	.
Wisconsin	220003	Hybrid041	PHB47 x W606S	WISN14/31628	Arlington	Low	Rep2	.	.	.	.	.	.	.	.	.	.	.	.	.	.	120	120	120	120	125	.	250	265	260	260	265	.	.	.	.	.	.	.	.	.	.	.	.	.	.	.	.	.
Iowa	321041	Hybrid041	PHB47 x W606S	WISN14/31628	Curtiss - 1	High	Rep1	65	63	13	12	12	12	12	12	6	7	7	6	6	6	109	108	106	107	110	118	269	258	249	247	260	260	.	.	.	.	.	.	.	.	.	.	.	.	64	73	76	72
Iowa	322028	Hybrid041	PHB47 x W606S	WISN14/31628	Curtiss - 1	High	Rep2	66	63	13	13	13	14	12	13	7	7	.	.	7	.	122	107	125	109	102	125	245	200	255	.	220	.	.	.	.	.	.	.	.	.	.	.	.	.	73	75	71	73
Iowa	323045	Hybrid041	PHB47 x W606S	WISN14/31628	Curtiss - 1	Low	Rep1	64	62	14	13	.	.	13	14	6	6	.	.	6	.	93	78	.	.	92	88	247	253	.	.	228	.	.	.	.	.	.	.	.	.	.	.	.	.	72	68	71	74
Iowa	324011	Hybrid041	PHB47 x W606S	WISN14/31628	Curtiss - 1	Low	Rep2	65	62	13	13	12	13	12	12	6	6	8	6	6	7	99	109	89	114	96	94	236	220	203	255	218	246	.	.	.	.	.	.	.	.	.	.	.	.	75	67	77	61
Iowa	325031	Hybrid041	PHB47 x W606S	WISN14/31628	Curtiss - 2	High	Rep1	58	57	13	12	12	12	12	13	6	.	8	.	6	.	124	100	113	117	110	125	234	.	243	.	254	.	17	35	31	30	37	38	41	70	65	63	75	75	81	96	100	103
Iowa	326044	Hybrid041	PHB47 x W606S	WISN14/31628	Curtiss - 2	High	Rep2	56	56	12	13	12	12	12	.	8	6	8	8	7	7	118	140	116	124	128	133	260	278	277	274	.	257	37	38	37	31	33	26	77	79	73	73	74	58	125	123	116	120
Iowa	327046	Hybrid041	PHB47 x W606S	WISN14/31628	Curtiss - 2	Low	Rep1	59	57	12	.	12	13	13	.	8	.	7	5	6	.	104	.	101	106	110	.	237	.	245	240	244	.	28	31	28	21	36	36	57	68	58	49	69	74	88	103	92	84
Iowa	328011	Hybrid041	PHB47 x W606S	WISN14/31628	Curtiss - 2	Low	Rep2	56	55	12	13	.	12	.	12	8	4	.	7	.	7	96	119	.	97	.	80	247	236	.	250	.	250	35	36	36	37	35	36	71	57	.	73	71	73	107	91	.	113
Iowa	329024	Hybrid041	PHB47 x W606S	WISN14/31628	Kelly - 1	High	Rep1	61	57	.	.	.	.	.	.	5	6	7	6	6	7	136	133	119	126	131	122	248	261	242	250	249	262	.	.	.	.	.	.	50	56	59	47	60	61	75	83	87	75
Iowa	330033	Hybrid041	PHB47 x W606S	WISN14/31628	Kelly - 1	High	Rep2	61	58	.	.	.	.	.	.	6	6	6	6	6	.	114	115	117	119	117	117	246	246	248	248	251	.	.	.	.	.	.	.	55	56	54	49	51	53	86	85	80	72
Iowa	331047	Hybrid041	PHB47 x W606S	WISN14/31628	Kelly - 1	Low	Rep1	61	59	.	.	.	.	.	.	6	6	7	6	6	6	117	123	99	118	118	112	235	241	237	232	234	237	30	26	28	27	27	24	55	49	50	52	51	45	87	82	79	84
Iowa	332034	Hybrid041	PHB47 x W606S	WISN14/31628	Kelly - 1	Low	Rep2	60	57	.	.	.	.	.	.	7	7	6	6	6	7	116	122	120	121	121	110	238	253	232	234	252	240	30	29	27	27	26	33	57	55	52	50	54	66	89	89	86	85
Iowa	333042	Hybrid041	PHB47 x W606S	WISN14/31628	Kelly - 2	High	Rep1	61	59	.	.	.	.	.	.	7	7	.	7	6	7	145	124	.	136	130	143	270	267	.	272	271	276	31	32	35	30	30	31	64	66	66	62	61	64	100	103	.	97
Iowa	334011	Hybrid041	PHB47 x W606S	WISN14/31628	Kelly - 2	High	Rep2	62	60	.	.	.	.	.	.	7	7	.	6	6	6	138	97	.	142	141	120	261	193	128	248	255	253	30	27	25	31	28	29	60	50	41	57	57	57	75	72	89	93
Iowa	335031	Hybrid041	PHB47 x W606S	WISN14/31628	Kelly - 2	Low	Rep1	59	56	.	.	.	.	.	.	5	7	6	6	6	7	118	113	118	107	125	109	244	255	243	236	249	246	.	.	.	.	.	.	52	38	52	47	50	56	80	64	82	75
Iowa	336019	Hybrid041	PHB47 x W606S	WISN14/31628	Kelly - 2	Low	Rep2	61	58	.	.	.	.	.	.	6	6	6	7	7	7	112	117	114	99	99	123	236	243	238	250	241	251	.	.	.	.	.	.	45	45	49	35	45	40	72	72	76	58
Minnesota	101024	Hybrid042	LH145 x DK3IIH6	WISN14/31630	St Paul - 1	High	Rep1	75	75	13	14	13	13	13	.	7	6	6	6	6		125	142	129	129	131	.	264	266	259	261	267	.	.	.	.	.	.	.	.	.	.	.	.	.	27	19	24	26
Minnesota	102025	Hybrid042	LH145 x DK3IIH6	WISN14/31630	St Paul - 1	High	Rep2	75	75	13	13	12	13	13	13	5	6	6	6	6	6	129	130	131	123	128	149	244	260	270	250	263	266	.	.	.	.	.	.	.	.	.	.	.	.	23	23	27	27
Minnesota	103044	Hybrid042	LH145 x DK3IIH6	WISN14/31630	St Paul - 1	Low	Rep1	76	76	13	12	14	13	14	13	7	6	7	6	6	6	89	93	116	105	110	107	226	212	243	224	224	218	.	.	.	.	.	.	.	.	.	.	.	.	22	24	24	22
Minnesota	104022	Hybrid042	LH145 x DK3IIH6	WISN14/31630	St Paul - 1	Low	Rep2	76	76	13	13	13	13	13	14	6	6	6	6	5	6	108	123	107	118	127	119	231	239	230	244	228	235	.	.	.	.	.	.	.	.	.	.	.	.	22	23	21	21
Minnesota	105032	Hybrid042	LH145 x DK3IIH6	WISN14/31630	St Paul - 2	High	Rep1	66	68	13	13	13	13	12	12	6	7	6	6	7	7	127	138	141	135	125	135	254	285	256	262	264	281	.	.	.	.	.	.	27	29	30	27	30	28	53	54	54	51
Minnesota	106032	Hybrid042	LH145 x DK3IIH6	WISN14/31630	St Paul - 2	High	Rep2	69	69	12	12	13	13	13	13	8	6	6	6	6	6	125	127	125	100	110	108	255	250	246	225	231	241	.	.	.	.	.	.	28	30	32	23	24	31	53	55	56	47
Minnesota	107022	Hybrid042	LH145 x DK3IIH6	WISN14/31630	St Paul - 2	Low	Rep1	65	65	13	14	14	13	12	12	7	6	6	7	6	.	108	110	125	108	115	96	254	245	250	254	246	.	.	.	.	.	.	.	28	28	25	25	28	22	50	48	43	45
Minnesota	108003	Hybrid042	LH145 x DK3IIH6	WISN14/31630	St Paul - 2	Low	Rep2	69	70	13	13	12	13	14	14	6	6	6	.	6	6	121	105	110	105	137	127	250	236	251	.	262	248	.	.	.	.	.	.	27	25	32	29	24	30	43	51	52	56
Minnesota	109027	Hybrid042	LH145 x DK3IIH6	WISN14/31630	Waseca	High	Rep1	61	63	.	.	.	.	.	.	.	.	.	.	.	.	121	108	103	111	103	106	221	228	228	223	214	226	.	.	.	.	.	.	.	.	.	.	.	.	.	.	.	.
Minnesota	110043	Hybrid042	LH145 x DK3IIH6	WISN14/31630	Waseca	High	Rep2	60	63	.	.	.	.	.	.	.	.	.	.	.	.	108	98	108	109	97	108	240	240	236	234	197	223	.	.	.	.	.	.	.	.	.	.	.	.	.	.	.	.
Minnesota	111033	Hybrid042	LH145 x DK3IIH6	WISN14/31630	Waseca	Low	Rep1	59	60	.	.	.	.	.	.	.	.	.	.	.	.	95	94	94	109	105	.	219	210	221	232	230	.	.	.	.	.	.	.	.	.	.	.	.	.	.	.	.	.
Minnesota	112049	Hybrid042	LH145 x DK3IIH6	WISN14/31630	Waseca	Low	Rep2	60	62	.	.	.	.	.	.	.	.	.	.	.	.	90	84	75	87	89	83	226	227	205	228	213	223	.	.	.	.	.	.	.	.	.	.	.	.	.	.	.	.
Wisconsin	217025	Hybrid042	LH145 x DK3IIH6	WISN14/31630	Arlington	High	Rep1	60	61	.	.	.	.	.	.	.	.	.	.	.	.	130	130	130	135	125	.	260	260	245	260	260	.	.	.	.	.	.	.	.	.	.	.	.	.	.	.	.	.
Wisconsin	218049	Hybrid042	LH145 x DK3IIH6	WISN14/31630	Arlington	High	Rep2	60	61	.	.	.	.	.	.	.	.	.	.	.	.	100	115	125	130	130	.	260	250	270	270	255	.	.	.	.	.	.	.	.	.	.	.	.	.	.	.	.	.
Wisconsin	219002	Hybrid042	LH145 x DK3IIH6	WISN14/31630	Arlington	Low	Rep1	.	.	.	.	.	.	.	.	.	.	.	.	.	.	100	120	110	90	80	.	240	230	240	225	230	.	.	.	.	.	.	.	.	.	.	.	.	.	.	.	.	.
Wisconsin	220011	Hybrid042	LH145 x DK3IIH6	WISN14/31630	Arlington	Low	Rep2	.	.	.	.	.	.	.	.	.	.	.	.	.	.	110	105	105	110	95	.	240	230	225	220	230	.	.	.	.	.	.	.	.	.	.	.	.	.	.	.	.	.
Iowa	321006	Hybrid042	LH145 x DK3IIH6	WISN14/31630	Curtiss - 1	High	Rep1	60	61	.	.	.	.	.	14	.	.	.	.	.	6	.	.	.	.	.	120	.	.	.	.	.	259	.	.	.	.	.	.	.	.	.	.	.	.	79	76	75	73
Iowa	322047	Hybrid042	LH145 x DK3IIH6	WISN14/31630	Curtiss - 1	High	Rep2	61	61	12	12	12	11	13	13	.	.	.	.	.	6	110	105	106	90	125	117	.	.	.	.	.	249	.	.	.	.	.	.	.	.	.	.	.	.	78	67	77	78
Iowa	323026	Hybrid042	LH145 x DK3IIH6	WISN14/31630	Curtiss - 1	Low	Rep1	60	60	14	.	12	12	13	.	5	.	7	6	6	6	116	.	90	78	88	98	230	.	253	210	214	224	.	.	.	.	.	.	.	.	.	.	.	.	58	71	41	47
Iowa	324027	Hybrid042	LH145 x DK3IIH6	WISN14/31630	Curtiss - 1	Low	Rep2	61	61	13	.	.	.	.	13	7	.	.	.	.	6	93	.	.	.	.	88	242	.	.	.	.	239	.	.	.	.	.	.	.	.	.	.	.	.	76	67	66	78
Iowa	325022	Hybrid042	LH145 x DK3IIH6	WISN14/31630	Curtiss - 2	High	Rep1	54	54	.	13	.	12	12	13	6	.	6	5	5	5	105	115	116	123	110	100	232	.	245	231	228	216	33	32	37	22	38	34	73	61	77	53	77	73	111	97	121	99
Iowa	326038	Hybrid042	LH145 x DK3IIH6	WISN14/31630	Curtiss - 2	High	Rep2	54	54	13	13	13	12	13	13	5	6	6	6	.	5	120	107	122	121	122	144	246	250	236	251	.	256	33	34	35	36	33	36	73	75	79	75	80	75	117	125	127	127
Iowa	327040	Hybrid042	LH145 x DK3IIH6	WISN14/31630	Curtiss - 2	Low	Rep1	55	54	.	13	13	.	12	.	.	5	6	.	6	.	.	96	112	.	112	80	.	211	239	.	231	.	34	37	29	20	35	36	72	74	64	46	65	67	107	108	99	81
Iowa	328019	Hybrid042	LH145 x DK3IIH6	WISN14/31630	Curtiss - 2	Low	Rep2	54	54	.	.	.	.	13	.	7	.	.	6	.	5	75	81	99	80	95	93	215	.	.	204	.	205	37	34	35	30	36	36	75	70	69	62	71	75	112	111	109	99
Iowa	329005	Hybrid042	LH145 x DK3IIH6	WISN14/31630	Kelly - 1	High	Rep1	57	56	.	.	.	.	.	.	5	5	5	5	.	5	123	126	146	153	.	148	265	254	248	271	.	245	.	.	.	.	.	.	42	51	44	44	45	52	70	76	69	73
Iowa	330015	Hybrid042	LH145 x DK3IIH6	WISN14/31630	Kelly - 1	High	Rep2	54	54	.	.	.	.	.	.	.	5	4	5	5	5	117	108	134	125	119	98	.	218	221	211	215	207	.	.	.	.	.	.	60	57	54	58	58	56	88	85	83	85
Iowa	331008	Hybrid042	LH145 x DK3IIH6	WISN14/31630	Kelly - 1	Low	Rep1	56	55	.	.	.	.	.	.	6	5	6	7	6	6	116	113	104	93	108	97	214	222	226	232	232	220	31	30	30	32	31	31	54	52	50	60	60	56	82	76	80	90
Iowa	332023	Hybrid042	LH145 x DK3IIH6	WISN14/31630	Kelly - 1	Low	Rep2	55	55	.	.	.	.	.	.	.	6	.	.	6	5	.	100	.	.	92	93	.	224	.	.	210	215	32	34	33	37	33	30	60	65	66	68	62	55	94	100	101	102
Iowa	333013	Hybrid042	LH145 x DK3IIH6	WISN14/31630	Kelly - 2	High	Rep1	55	55	.	.	.	.	.	.	.	5	6	.	.	6	.	89	95	.	.	102	.	208	210	.	.	242	31	31	33	33	30	33	59	61	66	62	39	62	86	95	97	96
Iowa	334002	Hybrid042	LH145 x DK3IIH6	WISN14/31630	Kelly - 2	High	Rep2	57	56	.	.	.	.	.	.	6	6	4	5	6	5	140	121	133	135	130	100	240	261	241	244	256	229	33	32	32	27	33	32	55	60	56	48	57	58	90	99	91	75
Iowa	335049	Hybrid042	LH145 x DK3IIH6	WISN14/31630	Kelly - 2	Low	Rep1	55	56	.	.	.	.	.	.	3	6	5	5	6	5	115	91	110	99	100	100	220	232	238	230	236	228	.	.	.	.	.	.	39	41	41	52	50	52	66	71	74	82
Iowa	336014	Hybrid042	LH145 x DK3IIH6	WISN14/31630	Kelly - 2	Low	Rep2	54	55	.	.	.	.	.	.	6	6	6	6	6	6	105	102	85	92	102	105	244	249	228	222	231	238	.	.	.	.	.	.	43	52	51	58	50	55	70	83	80	85
Minnesota	101046	Hybrid043	DK3IIH6 x LH198	WISN14/31631	St Paul - 1	High	Rep1	75	76	14	14	15	14	13	14	6	6	5	6	6	6	138	134	147	127	124	136	267	264	257	254	255	264	.	.	.	.	.	.	.	.	.	.	.	.	26	24	25	24
Minnesota	102040	Hybrid043	DK3IIH6 x LH198	WISN14/31631	St Paul - 1	High	Rep2	78	76	14	14	14	14	13	15	6	6	6	6	6	5	131	135	137	145	136	142	.	256	254	265	268	253	.	.	.	.	.	.	.	.	.	.	.	.	14	25	24	23
Minnesota	103039	Hybrid043	DK3IIH6 x LH198	WISN14/31631	St Paul - 1	Low	Rep1	76	76	15	14	14	14	13	14	5	6	6	5	6	6	132	115	110	119	110	118	232	236	229	220	235	239	.	.	.	.	.	.	.	.	.	.	.	.	21	23	23	26
Minnesota	104007	Hybrid043	DK3IIH6 x LH198	WISN14/31631	St Paul - 1	Low	Rep2	77	75	15	14	14	13	14	16	6	6	.	6	5	5	124	114	118	125	121	130	226	235	.	244	223	236	.	.	.	.	.	.	.	.	.	.	.	.	23	22	21	24
Minnesota	105047	Hybrid043	DK3IIH6 x LH198	WISN14/31631	St Paul - 2	High	Rep1	66	66	14	14	14	14	13	14	6	6	6	6	6	6	116	130	130	127	128	130	249	254	255	256	255	259	.	.	.	.	.	.	19	28	29	26	28	26	40	50	54	50
Minnesota	106045	Hybrid043	DK3IIH6 x LH198	WISN14/31631	St Paul - 2	High	Rep2	66	67	14	14	14	14	14	14	6	6	7	6	6	6	134	135	135	140	140	137	261	265	274	261	261	268	.	.	.	.	.	.	28	31	31	27	25	29	52	54	52	47
Minnesota	107038	Hybrid043	DK3IIH6 x LH198	WISN14/31631	St Paul - 2	Low	Rep1	74	75	14	14	14	14	14	14	5	6	6	6	6	6	104	115	114	116	128	121	217	223	230	235	239	235	.	.	.	.	.	.	25	21	24	20	22	21	48	36	42	39
Minnesota	108002	Hybrid043	DK3IIH6 x LH198	WISN14/31631	St Paul - 2	Low	Rep2	72	71	14	14	14	13	14	.	6	6	6	6	6	.	125	129	130	135	119	.	248	256	255	248	242	.	.	.	.	.	.	.	29	27	28	26	19	25	50	50	52	28
Minnesota	109021	Hybrid043	DK3IIH6 x LH198	WISN14/31631	Waseca	High	Rep1	61	64	.	.	.	.	.	.	.	.	.	.	.	.	120	119	114	119	112	105	215	235	230	231	233	231	.	.	.	.	.	.	.	.	.	.	.	.	.	.	.	.
Minnesota	110041	Hybrid043	DK3IIH6 x LH198	WISN14/31631	Waseca	High	Rep2	60	61	.	.	.	.	.	.	.	.	.	.	.	.	121	120	106	104	85	90	231	243	235	224	221	216	.	.	.	.	.	.	.	.	.	.	.	.	.	.	.	.
Minnesota	111043	Hybrid043	DK3IIH6 x LH198	WISN14/31631	Waseca	Low	Rep1	61	63	.	.	.	.	.	.	.	.	.	.	.	.	105	115	117	105	105	105	239	241	224	224	225	227	.	.	.	.	.	.	.	.	.	.	.	.	.	.	.	.
Minnesota	112048	Hybrid043	DK3IIH6 x LH198	WISN14/31631	Waseca	Low	Rep2	60	63	.	.	.	.	.	.	.	.	.	.	.	.	99	102	115	90	94	114	222	202	219	209	234	233	.	.	.	.	.	.	.	.	.	.	.	.	.	.	.	.
Wisconsin	217021	Hybrid043	DK3IIH6 x LH198	WISN14/31631	Arlington	High	Rep1	61	62	.	.	.	.	.	.	.	.	.	.	.	.	145	125	120	120	130	.	280	260	255	255	270	.	.	.	.	.	.	.	.	.	.	.	.	.	.	.	.	.
Wisconsin	218042	Hybrid043	DK3IIH6 x LH198	WISN14/31631	Arlington	High	Rep2	60	61	.	.	.	.	.	.	.	.	.	.	.	.	125	130	130	115	120	.	250	255	255	240	250	.	.	.	.	.	.	.	.	.	.	.	.	.	.	.	.	.
Wisconsin	219031	Hybrid043	DK3IIH6 x LH198	WISN14/31631	Arlington	Low	Rep1	.	.	.	.	.	.	.	.	.	.	.	.	.	.	115	115	100	115	115	.	240	240	225	230	235	.	.	.	.	.	.	.	.	.	.	.	.	.	.	.	.	.
Wisconsin	220028	Hybrid043	DK3IIH6 x LH198	WISN14/31631	Arlington	Low	Rep2	.	.	.	.	.	.	.	.	.	.	.	.	.	.	105	120	120	110	120	.	230	240	230	240	245	.	.	.	.	.	.	.	.	.	.	.	.	.	.	.	.	.
Iowa	321037	Hybrid043	DK3IIH6 x LH198	WISN14/31631	Curtiss - 1	High	Rep1	63	62	14	14	14	14	13	14	6	5	6	.	6	5	124	128	125	135	114	136	261	250	264	.	257	258	.	.	.	.	.	.	.	.	.	.	.	.	73	71	74	77
Iowa	322002	Hybrid043	DK3IIH6 x LH198	WISN14/31631	Curtiss - 1	High	Rep2	63	62	14	15	14	13	14	14	6	6	5	6	6	6	127	132	128	113	135	127	259	258	246	253	262	264	.	.	.	.	.	.	.	.	.	.	.	.	66	74	74	63
Iowa	323015	Hybrid043	DK3IIH6 x LH198	WISN14/31631	Curtiss - 1	Low	Rep1	63	63	14	13	14	13	14	.	.	5	6	5	6	.	108	107	114	110	103	.	.	239	244	228	246	.	.	.	.	.	.	.	.	.	.	.	.	.	54	55	64	59
Iowa	324021	Hybrid043	DK3IIH6 x LH198	WISN14/31631	Curtiss - 1	Low	Rep2	62	61	14	14	.	14	.	14	6	6	.	6	.	6	105	112	.	107	.	106	233	234	.	237	.	235	.	.	.	.	.	.	.	.	.	.	.	.	61	75	77	62
Iowa	325023	Hybrid043	DK3IIH6 x LH198	WISN14/31631	Curtiss - 2	High	Rep1	56	55	14	13	13	13	14	13	6	6	6	6	6	.	134	114	117	116	129	123	260	226	249	244	245	.	33	34	34	34	35	33	66	69	73	74	78	66	111	111	115	116
Iowa	326015	Hybrid043	DK3IIH6 x LH198	WISN14/31631	Curtiss - 2	High	Rep2	56	55	13	14	.	.	.	.	6	5	.	.	.	.	108	136	.	.	.	.	238	245	.	.	.	.	.	.	.	.	.	.	.	.	.	.	.	.	.	.	.	.
Iowa	327007	Hybrid043	DK3IIH6 x LH198	WISN14/31631	Curtiss - 2	Low	Rep1	57	55	12	13	14	13	11	14	6	.	5	6	7	6	102	119	120	96	82	113	224	.	226	234	239	232	36	34	35	37	38	33	73	68	70	77	76	65	106	103	104	108
Iowa	328050	Hybrid043	DK3IIH6 x LH198	WISN14/31631	Curtiss - 2	Low	Rep2	57	55	13	13	13	13	14	13	6	6	6	6	5	5	115	111	96	99	104	105	242	240	217	225	216	202	17	18	36	36	33	25	45	45	74	75	70	58	81	82	110	109
Iowa	329002	Hybrid043	DK3IIH6 x LH198	WISN14/31631	Kelly - 1	High	Rep1	58	57	.	.	.	.	.	.	5	5	5	5	5	5	128	130	135	134	131	136	243	249	248	250	251	252	.	.	.	.	.	.	50	51	50	51	56	52	80	80	80	82
Iowa	330031	Hybrid043	DK3IIH6 x LH198	WISN14/31631	Kelly - 1	High	Rep2	58	56	.	.	.	.	.	.	5	5	5	6	5	5	135	119	132	122	117	118	257	248	268	245	242	248	.	.	.	.	.	.	54	49	52	57	49	53	81	78	79	85
Iowa	331002	Hybrid043	DK3IIH6 x LH198	WISN14/31631	Kelly - 1	Low	Rep1	60	58	.	.	.	.	.	.	5	.	5	5	5	5	112	.	91	107	106	105	220	.	213	215	210	208	29	23	26	26	24	27	50	37	44	47	43	49	71	51	62	70
Iowa	332014	Hybrid043	DK3IIH6 x LH198	WISN14/31631	Kelly - 1	Low	Rep2	59	56	.	.	.	.	.	.	5	5	.	6	6	5	114	117	.	110	99	127	221	224	.	233	226	236	29	29	29	30	33	31	51	50	53	52	59	58	79	78	83	86
Iowa	333027	Hybrid043	DK3IIH6 x LH198	WISN14/31631	Kelly - 2	High	Rep1	59	58	.	.	.	.	.	.	7	4	5	7	4	5	143	139	134	121	142	147	264	254	265	258	255	263	28	27	31	28	19	29	57	53	59	54	40	55	92	85	94	86
Iowa	334025	Hybrid043	DK3IIH6 x LH198	WISN14/31631	Kelly - 2	High	Rep2	58	56	.	.	.	.	.	.	5	.	6	6	6	.	142	.	142	147	139	.	253	.	268	268	265	.	32	35	32	33	31	34	63	65	63	62	57	65	101	105	95	105
Iowa	335018	Hybrid043	DK3IIH6 x LH198	WISN14/31631	Kelly - 2	Low	Rep1	57	56	.	.	.	.	.	.	5	5	6	5	4	5	122	126	112	120	110	117	236	242	251	238	245	232	.	.	.	.	.	.	47	51	58	55	45	46	77	79	87	82
Iowa	336009	Hybrid043	DK3IIH6 x LH198	WISN14/31631	Kelly - 2	Low	Rep2	58	56	.	.	.	.	.	.	5	5	5	5	6	6	117	116	124	114	95	104	228	231	235	230	226	234	.	.	.	.	.	.	53	46	41	45	48	48	82	75	71	73
Minnesota	101018	Hybrid044	DK3IIH6 x PHB47	WISN14/47067	St Paul - 1	High	Rep1	76	75	14	13	13	13	13	13	6	6	6	7	7	7	135	137	147	147	136	145	255	271	282	271	285	286	.	.	.	.	.	.	.	.	.	.	.	.	22	26	25	27
Minnesota	102036	Hybrid044	DK3IIH6 x PHB47	WISN14/47067	St Paul - 1	High	Rep2	77	75	13	13	13	13	13	12	6	6	6	7	7	7	144	130	144	134	141	130	275	231	265	275	280	281	.	.	.	.	.	.	.	.	.	.	.	.	25	14	23	27
Minnesota	103041	Hybrid044	DK3IIH6 x PHB47	WISN14/47067	St Paul - 1	Low	Rep1	76	75	13	13	13	13	13	.	6	6	6	7	7	.	115	121	131	109	103	.	230	245	250	245	241	.	.	.	.	.	.	.	.	.	.	.	.	.	27	27	26	27
Minnesota	104046	Hybrid044	DK3IIH6 x PHB47	WISN14/47067	St Paul - 1	Low	Rep2	79	76	13	14	13	13	.	.	7	6	6	7	.	.	122	130	112	106	.	.	241	230	236	225	.	.	.	.	.	.	.	.	.	.	.	.	.	.	20	18	18	24
Minnesota	105004	Hybrid044	DK3IIH6 x PHB47	WISN14/47067	St Paul - 2	High	Rep1	67	66	13	13	14	13	13	15	7	6	6	6	6	7	139	140	146	135	141	141	278	268	271	275	264	280	.	.	.	.	.	.	30	27	20	27	26	23	47	51	48	49
Minnesota	106016	Hybrid044	DK3IIH6 x PHB47	WISN14/47067	St Paul - 2	High	Rep2	67	67	13	13	12	13	13	13	6	7	7	6	6	6	138	144	133	135	126	133	248	266	264	248	252	248	.	.	.	.	.	.	24	27	28	24	25	26	42	51	51	46
Minnesota	107029	Hybrid044	DK3IIH6 x PHB47	WISN14/47067	St Paul - 2	Low	Rep1	66	67	13	13	13	13	14	13	7	7	7	7	7	7	129	103	119	122	118	125	261	250	256	263	254	259	.	.	.	.	.	.	28	25	26	26	27	25	46	47	46	46
Minnesota	108041	Hybrid044	DK3IIH6 x PHB47	WISN14/47067	St Paul - 2	Low	Rep2	84	84	13	13	13	13	13	13	6	7	7	7	7	6	100	113	107	118	116	112	210	235	229	243	244	232	.	.	.	.	.	.	27	20	28	29	26	27	46	47	50	48
Minnesota	109028	Hybrid044	DK3IIH6 x PHB47	WISN14/47067	Waseca	High	Rep1	61	61	.	.	.	.	.	.	.	.	.	.	.	.	109	94	89	104	95	105	236	222	218	237	230	227	.	.	.	.	.	.	.	.	.	.	.	.	.	.	.	.
Minnesota	110049	Hybrid044	DK3IIH6 x PHB47	WISN14/47067	Waseca	High	Rep2	60	63	.	.	.	.	.	.	.	.	.	.	.	.	101	117	106	80	84	94	233	226	222	208	189	202	.	.	.	.	.	.	.	.	.	.	.	.	.	.	.	.
Minnesota	111015	Hybrid044	DK3IIH6 x PHB47	WISN14/47067	Waseca	Low	Rep1	60	60	.	.	.	.	.	.	.	.	.	.	.	.	121	121	111	126	120	113	245	240	235	248	228	233	.	.	.	.	.	.	.	.	.	.	.	.	.	.	.	.
Minnesota	112021	Hybrid044	DK3IIH6 x PHB47	WISN14/47067	Waseca	Low	Rep2	61	61	.	.	.	.	.	.	.	.	.	.	.	.	109	119	109	86	106	114	223	234	224	201	220	225	.	.	.	.	.	.	.	.	.	.	.	.	.	.	.	.
Wisconsin	217036	Hybrid044	DK3IIH6 x PHB47	WISN14/47067	Arlington	High	Rep1	60	61	.	.	.	.	.	.	.	.	.	.	.	.	130	150	130	145	150	.	255	270	260	280	275	.	.	.	.	.	.	.	.	.	.	.	.	.	.	.	.	.
Wisconsin	218033	Hybrid044	DK3IIH6 x PHB47	WISN14/47067	Arlington	High	Rep2	60	61	.	.	.	.	.	.	.	.	.	.	.	.	135	135	130	130	140	.	245	265	250	255	260	.	.	.	.	.	.	.	.	.	.	.	.	.	.	.	.	.
Wisconsin	219023	Hybrid044	DK3IIH6 x PHB47	WISN14/47067	Arlington	Low	Rep1	.	.	.	.	.	.	.	.	.	.	.	.	.	.	100	100	115	105	105	.	240	240	240	235	240	.	.	.	.	.	.	.	.	.	.	.	.	.	.	.	.	.
Wisconsin	220001	Hybrid044	DK3IIH6 x PHB47	WISN14/47067	Arlington	Low	Rep2	.	.	.	.	.	.	.	.	.	.	.	.	.	.	120	125	125	130	120	.	250	260	240	235	245	.	.	.	.	.	.	.	.	.	.	.	.	.	.	.	.	.
Iowa	321016	Hybrid044	DK3IIH6 x PHB47	WISN14/47067	Curtiss - 1	High	Rep1	63	61	13	13	13	13	.	13	7	6	7	6	.	6	120	120	119	137	.	132	282	265	274	268	.	268	.	.	.	.	.	.	.	.	.	.	.	.	70	71	76	71
Iowa	322038	Hybrid044	DK3IIH6 x PHB47	WISN14/47067	Curtiss - 1	High	Rep2	62	61	13	13	13	13	12	13	7	5	6	6	.	6	117	121	126	120	105	127	254	243	255	260	.	247	.	.	.	.	.	.	.	.	.	.	.	.	76	71	67	72
Iowa	323001	Hybrid044	DK3IIH6 x PHB47	WISN14/47067	Curtiss - 1	Low	Rep1	63	61	12	12	13	13	13	15	6	7	6	7	6	6	80	95	90	105	101	97	233	221	220	233	245	236	.	.	.	.	.	.	.	.	.	.	.	.	64	45	58	65
Iowa	324010	Hybrid044	DK3IIH6 x PHB47	WISN14/47067	Curtiss - 1	Low	Rep2	63	61	12	13	13	13	14	13	7	7	6	6	6	7	85	83	117	104	120	93	250	248	251	237	246	238	.	.	.	.	.	.	.	.	.	.	.	.	75	80	89	64
Iowa	325004	Hybrid044	DK3IIH6 x PHB47	WISN14/47067	Curtiss - 2	High	Rep1	57	56	12	.	13	13	12	12	6	7	5	6	7	.	107	113	130	108	95	117	230	235	225	230	232	.	18	17	22	33	35	13	42	40	48	65	73	37	70	74	83	99
Iowa	326018	Hybrid044	DK3IIH6 x PHB47	WISN14/47067	Curtiss - 2	High	Rep2	56	54	13	13	13	13	13	13	6	5	6	6	6	6	104	145	125	130	126	125	247	.	247	260	254	264	.	.	.	.	.	.	.	.	.	.	.	.	.	.	.	.
Iowa	327006	Hybrid044	DK3IIH6 x PHB47	WISN14/47067	Curtiss - 2	Low	Rep1	56	54	13	13	14	13	13	12	7	.	6	6	6	7	102	135	116	107	110	88	238	.	250	246	237	214	37	29	15	38	33	42	70	56	41	72	68	76	105	82	76	106
Iowa	328021	Hybrid044	DK3IIH6 x PHB47	WISN14/47067	Curtiss - 2	Low	Rep2	56	54	13	13	.	12	13	13	6	.	7	7	6	6	88	101	98	90	106	102	231	.	229	229	224	220	34	37	36	36	32	36	67	71	71	69	65	71	102	107	110	105
Iowa	329038	Hybrid044	DK3IIH6 x PHB47	WISN14/47067	Kelly - 1	High	Rep1	57	55	.	.	.	.	.	.	5	4	6	6	6	6	146	156	127	127	125	136	273	251	264	260	263	267	.	.	.	.	.	.	56	54	60	55	55	53	84	82	89	82
Iowa	330040	Hybrid044	DK3IIH6 x PHB47	WISN14/47067	Kelly - 1	High	Rep2	57	56	.	.	.	.	.	.	6	7	7	5	6	7	108	108	128	135	124	111	243	256	246	257	256	267	.	.	.	.	.	.	57	60	53	56	57	53	87	87	81	84
Iowa	331011	Hybrid044	DK3IIH6 x PHB47	WISN14/47067	Kelly - 1	Low	Rep1	59	56	.	.	.	.	.	.	5	6	6	6	5	6	140	130	130	130	132	110	245	249	251	251	240	234	26	31	29	31	29	28	52	54	59	55	56	52	82	82	88	83
Iowa	332050	Hybrid044	DK3IIH6 x PHB47	WISN14/47067	Kelly - 1	Low	Rep2	56	55	.	.	.	.	.	.	7	6	7	7	6	.	101	108	95	90	107	.	232	225	228	222	224	.	30	32	34	33	30	.	57	59	64	59	58	.	87	89	92	90
Iowa	333003	Hybrid044	DK3IIH6 x PHB47	WISN14/47067	Kelly - 2	High	Rep1	56	55	.	.	.	.	.	.	.	6	6	6	.	.	.	124	120	135	.	.	.	253	242	262	.	.	29	34	33	34	32	27	59	65	66	66	63	52	92	95	96	95
Iowa	334010	Hybrid044	DK3IIH6 x PHB47	WISN14/47067	Kelly - 2	High	Rep2	59	56	.	.	.	.	.	.	6	7	6	6	6	5	125	112	111	117	116	128	244	238	226	231	236	237	26	31	30	30	31	31	54	59	58	57	60	62	89	96	93	91
Iowa	335014	Hybrid044	DK3IIH6 x PHB47	WISN14/47067	Kelly - 2	Low	Rep1	57	55	.	.	.	.	.	.	7	6	6	5	5	5	90	118	113	114	132	113	234	246	243	246	246	250	.	.	.	.	.	.	55	49	48	50	48	47	82	81	77	76
Iowa	336039	Hybrid044	DK3IIH6 x PHB47	WISN14/47067	Kelly - 2	Low	Rep2	58	57	.	.	.	.	.	.	6	5	6	5	5	6	108	114	101	115	105	100	232	224	210	221	210	222	.	.	.	.	.	.	41	45	50	45	37	46	68	69	77	71
Minnesota	101019	Hybrid045	LH198 x LH145	WISN14/31636	St Paul - 1	High	Rep1	77	78	15	12	13	13	13	13	5	6	6	6	6	6	140	118	132	147	135	139	241	242	251	270	259	265	.	.	.	.	.	.	.	.	.	.	.	.	18	25	24	21
Minnesota	102037	Hybrid045	LH198 x LH145	WISN14/31636	St Paul - 1	High	Rep2	76	75	12	13	13	13	15	12	6	5	6	7	6	6	146	147	142	135	143	136	264	252	270	260	255	265	.	.	.	.	.	.	.	.	.	.	.	.	27	25	22	21
Minnesota	103031	Hybrid045	LH198 x LH145	WISN14/31636	St Paul - 1	Low	Rep1	76	76	14	14	13	14	13	13	.	5	6	5	5	6	122	137	120	125	115	102	.	232	253	218	219	218	.	.	.	.	.	.	.	.	.	.	.	.	22	20	22	23
Minnesota	104002	Hybrid045	LH198 x LH145	WISN14/31636	St Paul - 1	Low	Rep2	77	77	12	14	13	13	.	14	6	6	.	.	.	6	107	124	112	123	92	133	218	236	.	.	.	244	.	.	.	.	.	.	.	.	.	.	.	.	23	24	26	23
Minnesota	105019	Hybrid045	LH198 x LH145	WISN14/31636	St Paul - 2	High	Rep1	66	66	13	13	13	13	12	14	7	6	6	6	6	6	113	121	124	130	113	146	235	234	238	242	240	251	.	.	.	.	.	.	27	27	25	26	24	24	52	50	48	42
Minnesota	106014	Hybrid045	LH198 x LH145	WISN14/31636	St Paul - 2	High	Rep2	70	71	13	13	13	11	13	13	6	7	6	6	6	6	120	102	130	126	130	121	219	223	240	228	237	235	.	.	.	.	.	.	29	26	16	30	30	20	47	45	33	58
Minnesota	107010	Hybrid045	LH198 x LH145	WISN14/31636	St Paul - 2	Low	Rep1	66	66	12	12	13	12	14	13	6	.	6	.	6	6	106	96	119	108	125	109	231	.	230	.	234	225	.	.	.	.	.	.	22	23	26	28	25	28	45	55	54	54
Minnesota	108035	Hybrid045	LH198 x LH145	WISN14/31636	St Paul - 2	Low	Rep2	76	72	.	12	13	.	13	14	.	6	5	.	5	6	94	98	116	105	112	120	.	205	175	.	202	231	.	.	.	.	.	.	29	29	29	30	30	30	55	53	56	52
Minnesota	109049	Hybrid045	LH198 x LH145	WISN14/31636	Waseca	High	Rep1	62	65	.	.	.	.	.	.	.	.	.	.	.	.	100	115	108	113	106	81	199	212	208	228	222	215	.	.	.	.	.	.	.	.	.	.	.	.	.	.	.	.
Minnesota	110019	Hybrid045	LH198 x LH145	WISN14/31636	Waseca	High	Rep2	61	63	.	.	.	.	.	.	.	.	.	.	.	.	111	96	110	94	119	109	226	214	226	206	209	205	.	.	.	.	.	.	.	.	.	.	.	.	.	.	.	.
Minnesota	111026	Hybrid045	LH198 x LH145	WISN14/31636	Waseca	Low	Rep1	61	62	.	.	.	.	.	.	.	.	.	.	.	.	94	113	97	104	91	107	210	223	204	215	195	195	.	.	.	.	.	.	.	.	.	.	.	.	.	.	.	.
Minnesota	112019	Hybrid045	LH198 x LH145	WISN14/31636	Waseca	Low	Rep2	62	62	.	.	.	.	.	.	.	.	.	.	.	.	110	87	95	113	105	94	217	192	198	222	215	200	.	.	.	.	.	.	.	.	.	.	.	.	.	.	.	.
Wisconsin	217033	Hybrid045	LH198 x LH145	WISN14/31636	Arlington	High	Rep1	60	61	.	.	.	.	.	.	.	.	.	.	.	.	130	140	135	130	145	.	245	210	250	250	270	.	.	.	.	.	.	.	.	.	.	.	.	.	.	.	.	.
Wisconsin	218016	Hybrid045	LH198 x LH145	WISN14/31636	Arlington	High	Rep2	60	61	.	.	.	.	.	.	.	.	.	.	.	.	115	140	125	120	115	.	250	260	255	245	245	.	.	.	.	.	.	.	.	.	.	.	.	.	.	.	.	.
Wisconsin	219029	Hybrid045	LH198 x LH145	WISN14/31636	Arlington	Low	Rep1	.	.	.	.	.	.	.	.	.	.	.	.	.	.	120	105	120	105	105	.	210	220	235	215	220	.	.	.	.	.	.	.	.	.	.	.	.	.	.	.	.	.
Wisconsin	220002	Hybrid045	LH198 x LH145	WISN14/31636	Arlington	Low	Rep2	.	.	.	.	.	.	.	.	.	.	.	.	.	.	100	100	110	105	115	.	230	220	220	240	210	.	.	.	.	.	.	.	.	.	.	.	.	.	.	.	.	.
Iowa	321026	Hybrid045	LH198 x LH145	WISN14/31636	Curtiss - 1	High	Rep1	63	62	12	.	12	13	.	13	6	.	5	.	.	6	87	.	100	118	.	118	218	.	230	.	.	249	.	.	.	.	.	.	.	.	.	.	.	.	82	77	74	74
Iowa	322035	Hybrid045	LH198 x LH145	WISN14/31636	Curtiss - 1	High	Rep2	62	62	13	13	.	14	14	11	5	.	.	5	5	6	103	123	.	132	124	100	220	.	.	235	236	212	.	.	.	.	.	.	.	.	.	.	.	.	80	76	77	78
Iowa	323016	Hybrid045	LH198 x LH145	WISN14/31636	Curtiss - 1	Low	Rep1	64	64	13	.	.	13	11	12	7	.	6	8	6	6	101	.	115	75	89	87	237	.	240	208	213	208	.	.	.	.	.	.	.	.	.	.	.	.	62	65	57	80
Iowa	324050	Hybrid045	LH198 x LH145	WISN14/31636	Curtiss - 1	Low	Rep2	62	62	12	13	.	12	.	13	6	6	.	6	.	6	80	84	.	79	.	95	196	207	.	197	.	216	.	.	.	.	.	.	.	.	.	.	.	.	84	83	87	80
Iowa	325007	Hybrid045	LH198 x LH145	WISN14/31636	Curtiss - 2	High	Rep1	57	57	13	12	13	13	13	11	5	.	.	5	5	6	122	125	120	151	117	122	221	.	.	249	240	240	33	22	34	30	40	30	68	50	76	66	80	70	107	88	114	105
Iowa	326020	Hybrid045	LH198 x LH145	WISN14/31636	Curtiss - 2	High	Rep2	56	55	12	11	12	13	12	12	5	6	6	5	5	6	104	85	100	109	115	81	229	220	223	215	219	209	.	.	.	.	.	.	.	.	.	.	.	.	.	.	.	.
Iowa	327025	Hybrid045	LH198 x LH145	WISN14/31636	Curtiss - 2	Low	Rep1	57	55	12	11	12	12	11	13	5	.	.	6	6	.	95	97	104	83	92	104	205	.	.	197	207	.	22	12	35	38	37	35	55	40	76	78	80	74	87	70	107	103
Iowa	328046	Hybrid045	LH198 x LH145	WISN14/31636	Curtiss - 2	Low	Rep2	59	57	.	.	.	12	.	12	6	6	5	6	5	5	92	105	110	113	91	90	205	226	210	219	197	190	24	34	19	23	41	36	59	67	50	57	79	75	93	99	79	94
Iowa	329032	Hybrid045	LH198 x LH145	WISN14/31636	Kelly - 1	High	Rep1	58	57	.	.	.	.	.	.	5	5	5	6	5	5	115	100	106	108	126	105	221	213	219	231	231	215	.	.	.	.	.	.	53	46	55	56	59	57	79	75	85	85
Iowa	330005	Hybrid045	LH198 x LH145	WISN14/31636	Kelly - 1	High	Rep2	56	56	.	.	.	.	.	.	.	5	5	5	4	5	123	121	118	118	135	120	.	240	245	237	234	236	.	.	.	.	.	.	62	55	54	57	57	61	89	81	77	84
Iowa	331032	Hybrid045	LH198 x LH145	WISN14/31636	Kelly - 1	Low	Rep1	59	58	.	.	.	.	.	.	6	6	6	5	6	5	99	99	111	120	115	130	205	215	221	215	227	223	32	28	31	30	32	28	60	52	59	55	59	51	92	79	86	78
Iowa	332020	Hybrid045	LH198 x LH145	WISN14/31636	Kelly - 1	Low	Rep2	55	55	.	.	.	.	.	.	5	6	6	6	6	.	92	88	90	92	90	.	191	203	194	201	198	.	31	36	36	34	34	35	56	68	60	63	64	61	90	103	100	95
Iowa	333029	Hybrid045	LH198 x LH145	WISN14/31636	Kelly - 2	High	Rep1	59	59	.	.	.	.	.	.	5	6	6	6	5	6	112	120	132	119	110	127	236	236	254	245	232	250	31	30	32	34	35	33	61	57	62	57	64	53	88	83	96	93
Iowa	334035	Hybrid045	LH198 x LH145	WISN14/31636	Kelly - 2	High	Rep2	59	58	.	.	.	.	.	.	6	6	6	6	5	5	124	140	134	116	130	119	243	245	253	240	242	241	36	33	34	35	35	34	66	60	62	67	59	63	104	93	89	102
Iowa	335022	Hybrid045	LH198 x LH145	WISN14/31636	Kelly - 2	Low	Rep1	56	56	.	.	.	.	.	.	5	5	5	6	5	4	100	100	90	79	99	110	215	206	213	205	203	191	.	.	.	.	.	.	50	53	60	60	57	47	83	81	92	91
Iowa	336028	Hybrid045	LH198 x LH145	WISN14/31636	Kelly - 2	Low	Rep2	59	57	.	.	.	.	.	.	5	5	5	5	5	5	110	118	116	113	127	100	204	225	222	216	234	207	.	.	.	.	.	.	47	48	50	46	29	51	75	76	77	73
Minnesota	101048	Hybrid046	PHB47 x LH198	WISN14/31640	St Paul - 1	High	Rep1	79	78	14	14	12	12	12	13	6	6	7	7	7	7	134	131	115	118	131	122	252	254	250	252	263	255	.	.	.	.	.	.	.	.	.	.	.	.	25	27	25	25
Minnesota	102030	Hybrid046	PHB47 x LH198	WISN14/31640	St Paul - 1	High	Rep2	79	77	13	13	13	.	13	13	6	6	6	.	6	6	132	121	123	115	133	126	237	246	243	.	251	244	.	.	.	.	.	.	.	.	.	.	.	.	27	22	22	19
Minnesota	103021	Hybrid046	PHB47 x LH198	WISN14/31640	St Paul - 1	Low	Rep1	79	78	12	13	13	14	13	13	7	6	6	6	6	.	107	111	104	112	113	109	238	222	221	221	225	.	.	.	.	.	.	.	.	.	.	.	.	.	27	24	25	25
Minnesota	104042	Hybrid046	PHB47 x LH198	WISN14/31640	St Paul - 1	Low	Rep2	80	78	13	13	13	12	13	13	7	.	6	.	7	.	104	111	111	.	111	101	217	.	214	.	228	.	.	.	.	.	.	.	.	.	.	.	.	.	21	22	26	23
Minnesota	105024	Hybrid046	PHB47 x LH198	WISN14/31640	St Paul - 2	High	Rep1	68	69	12	12	13	13	13	.	6	.	6	6	6	.	113	111	135	132	132	.	226	.	245	239	243	.	.	.	.	.	.	.	24	19	26	27	25	25	47	37	50	53
Minnesota	106027	Hybrid046	PHB47 x LH198	WISN14/31640	St Paul - 2	High	Rep2	69	69	12	12	12	12	12	12	7	7	7	6	7	.	112	117	125	124	121	115	247	247	243	238	246	.	.	.	.	.	.	.	27	27	26	28	24	28	52	51	52	53
Minnesota	107026	Hybrid046	PHB47 x LH198	WISN14/31640	St Paul - 2	Low	Rep1	70	68	13	13	13	13	12	13	6	7	7	7	7	6	111	119	119	117	123	123	224	246	244	245	244	242	.	.	.	.	.	.	26	29	29	22	28	26	52	50	51	49
Minnesota	108040	Hybrid046	PHB47 x LH198	WISN14/31640	St Paul - 2	Low	Rep2	77	73	12	13	12	12	13	13	7	6	7	7	6	6	95	111	105	105	114	109	220	219	227	232	224	216	.	.	.	.	.	.	24	26	25	26	22	27	42	46	39	45
Minnesota	109006	Hybrid046	PHB47 x LH198	WISN14/31640	Waseca	High	Rep1	65	68	.	.	.	.	.	.	.	.	.	.	.	.	90	95	95	101	101	82	210	224	216	226	215	200	.	.	.	.	.	.	.	.	.	.	.	.	.	.	.	.
Minnesota	110037	Hybrid046	PHB47 x LH198	WISN14/31640	Waseca	High	Rep2	62	62	.	.	.	.	.	.	.	.	.	.	.	.	94	95	84	74	79	78	199	211	196	192	208	206	.	.	.	.	.	.	.	.	.	.	.	.	.	.	.	.
Minnesota	111022	Hybrid046	PHB47 x LH198	WISN14/31640	Waseca	Low	Rep1	60	63	.	.	.	.	.	.	.	.	.	.	.	.	98	93	100	110	95	105	208	209	225	217	215	205	.	.	.	.	.	.	.	.	.	.	.	.	.	.	.	.
Minnesota	112041	Hybrid046	PHB47 x LH198	WISN14/31640	Waseca	Low	Rep2	61	61	.	.	.	.	.	.	.	.	.	.	.	.	97	106	100	95	107	111	199	208	200	211	207	214	.	.	.	.	.	.	.	.	.	.	.	.	.	.	.	.
Wisconsin	217004	Hybrid046	PHB47 x LH198	WISN14/31640	Arlington	High	Rep1	65	66	.	.	.	.	.	.	.	.	.	.	.	.	125	135	150	135	140	.	260	260	270	265	265	.	.	.	.	.	.	.	.	.	.	.	.	.	.	.	.	.
Wisconsin	218014	Hybrid046	PHB47 x LH198	WISN14/31640	Arlington	High	Rep2	62	64	.	.	.	.	.	.	.	.	.	.	.	.	125	135	125	120	125	.	235	250	240	240	240	.	.	.	.	.	.	.	.	.	.	.	.	.	.	.	.	.
Wisconsin	219028	Hybrid046	PHB47 x LH198	WISN14/31640	Arlington	Low	Rep1	.	.	.	.	.	.	.	.	.	.	.	.	.	.	100	105	120	105	120	.	225	230	230	225	225	.	.	.	.	.	.	.	.	.	.	.	.	.	.	.	.	.
Wisconsin	220015	Hybrid046	PHB47 x LH198	WISN14/31640	Arlington	Low	Rep2	.	.	.	.	.	.	.	.	.	.	.	.	.	.	95	100	105	105	110	.	210	210	215	220	220	.	.	.	.	.	.	.	.	.	.	.	.	.	.	.	.	.
Iowa	321048	Hybrid046	PHB47 x LH198	WISN14/31640	Curtiss - 1	High	Rep1	65	63	13	14	13	.	.	13	6	6	6	.	.	7	114	113	112	.	.	113	236	236	236	.	.	249	.	.	.	.	.	.	.	.	.	.	.	.	72	73	76	73
Iowa	322019	Hybrid046	PHB47 x LH198	WISN14/31640	Curtiss - 1	High	Rep2	65	64	13	12	12	13	13	.	6	7	7	6	6	.	125	100	110	125	120	.	248	238	248	242	240	.	.	.	.	.	.	.	.	.	.	.	.	.	66	72	72	75
Iowa	323020	Hybrid046	PHB47 x LH198	WISN14/31640	Curtiss - 1	Low	Rep1	64	63	13	13	12	13	13	12	7	6	7	6	6	5	98	104	90	101	98	88	228	232	226	215	213	212	.	.	.	.	.	.	.	.	.	.	.	.	65	65	60	75
Iowa	324012	Hybrid046	PHB47 x LH198	WISN14/31640	Curtiss - 1	Low	Rep2	63	62	13	13	.	13	.	12	6	6	.	6	.	6	110	111	.	103	.	100	228	226	.	217	.	213	.	.	.	.	.	.	.	.	.	.	.	.	70	71	73	71
Iowa	325012	Hybrid046	PHB47 x LH198	WISN14/31640	Curtiss - 2	High	Rep1	57	56	12	13	12	12	12	12	6	6	6	6	6	7	110	131	111	108	115	105	230	246	231	226	235	231	36	37	37	38	31	42	71	71	76	71	65	77	104	110	109	115
Iowa	326023	Hybrid046	PHB47 x LH198	WISN14/31640	Curtiss - 2	High	Rep2	56	56	12	12	12	12	12	12	6	6	6	7	7	7	105	106	110	106	109	102	225	229	233	242	245	232	.	.	.	.	.	.	.	.	.	.	.	.	.	.	.	.
Iowa	327008	Hybrid046	PHB47 x LH198	WISN14/31640	Curtiss - 2	Low	Rep1	57	56	12	.	12	13	12	12	7	.	6	6	7	6	97	.	103	114	92	94	225	.	220	223	228	209	40	.	36	36	42	38	71	.	69	70	80	73	105	.	103	103
Iowa	328028	Hybrid046	PHB47 x LH198	WISN14/31640	Curtiss - 2	Low	Rep2	56	57	13	13	.	12	12	12	6	7	6	6	6	6	105	110	105	102	89	94	210	230	210	200	199	204	36	31	34	40	37	32	69	61	65	71	66	65	105	96	101	110
Iowa	329031	Hybrid046	PHB47 x LH198	WISN14/31640	Kelly - 1	High	Rep1	61	59	.	.	.	.	.	.	5	5	6	.	6	6	126	110	113	123	119	135	235	241	239	.	250	247	.	.	.	.	.	.	50	50	62	55	57	54	76	76	89	81
Iowa	330045	Hybrid046	PHB47 x LH198	WISN14/31640	Kelly - 1	High	Rep2	61	58	.	.	.	.	.	.	5	6	6	6	6	6	112	114	115	120	115	112	240	238	243	248	246	242	.	.	.	.	.	.	57	57	60	60	58	58	84	86	88	89
Iowa	331027	Hybrid046	PHB47 x LH198	WISN14/31640	Kelly - 1	Low	Rep1	59	56	.	.	.	.	.	.	7	6	6	6	7	6	99	99	116	110	118	118	225	221	221	219	221	225	30	29	26	28	31	27	57	56	51	52	57	51	89	87	85	85
Iowa	332024	Hybrid046	PHB47 x LH198	WISN14/31640	Kelly - 1	Low	Rep2	59	57	.	.	.	.	.	.	.	6	6	6	5	6	.	99	121	119	119	110	.	206	214	227	215	225	32	33	28	31	24	26	60	62	52	56	50	50	91	93	88	91
Iowa	333001	Hybrid046	PHB47 x LH198	WISN14/31640	Kelly - 2	High	Rep1	59	59	.	.	.	.	.	.	6	6	7	8	8	7	115	132	122	108	114	116	249	245	260	246	250	250	32	29	23	32	34	33	61	59	50	64	64	63	94	92	82	95
Iowa	334027	Hybrid046	PHB47 x LH198	WISN14/31640	Kelly - 2	High	Rep2	59	59	.	.	.	.	.	.	6	6	6	7	5	7	129	132	132	115	149	127	259	261	260	255	249	268	36	33	37	33	31	31	66	65	68	64	60	62	109	106	107	105
Iowa	335050	Hybrid046	PHB47 x LH198	WISN14/31640	Kelly - 2	Low	Rep1	59	57	.	.	.	.	.	.	6	6	6	6	6	6	104	108	110	108	109	102	225	234	233	234	233	223	.	.	.	.	.	.	49	55	50	53	51	51	73	82	79	80
Iowa	336032	Hybrid046	PHB47 x LH198	WISN14/31640	Kelly - 2	Low	Rep2	61	59	.	.	.	.	.	.	6	6	6	6	6	5	100	98	102	114	110	120	228	224	227	239	244	229	.	.	.	.	.	.	40	50	46	39	39	41	66	77	73	63
Minnesota	101032	Hybrid047	PHB47 x LH145	WISN14/31638	St Paul - 1	High	Rep1	75	76	11	11	12	12	12	11	8	7	7	7	7	7	107	122	120	124	132	116	264	258	251	267	274	.	.	.	.	.	.	.	.	.	.	.	.	.	29	26	26	28
Minnesota	102019	Hybrid047	PHB47 x LH145	WISN14/31638	St Paul - 1	High	Rep2	76	75	12	13	12	12	12	12	7	7	6	6	7	7	123	135	127	121	133	127	259	265	.	259	276	269	.	.	.	.	.	.	.	.	.	.	.	.	29	21	25	26
Minnesota	103016	Hybrid047	PHB47 x LH145	WISN14/31638	St Paul - 1	Low	Rep1	75	76	11	12	12	12	.	.	7	6	6	6	.	.	76	95	102	113	.	.	208	205	215	231	.	.	.	.	.	.	.	.	.	.	.	.	.	.	23	25	21	16
Minnesota	104041	Hybrid047	PHB47 x LH145	WISN14/31638	St Paul - 1	Low	Rep2	75	76	13	13	12	12	12	12	7	7	6	7	7	6	96	96	96	99	94	100	225	220	207	226	211	204	.	.	.	.	.	.	.	.	.	.	.	.	25	21	20	24
Minnesota	105022	Hybrid047	PHB47 x LH145	WISN14/31638	St Paul - 2	High	Rep1	66	66	11	12	12	11	12	12	6	7	7	7	8	6	113	131	132	112	113	134	234	256	270	264	274	267	.	.	.	.	.	.	30	28	31	29	31	25	55	56	55	54
Minnesota	106006	Hybrid047	PHB47 x LH145	WISN14/31638	St Paul - 2	High	Rep2	66	68	12	12	12	12	12	12	6	6	7	6	6	7	116	124	116	133	124	127	241	247	251	252	248	262	.	.	.	.	.	.	29	30	33	24	27	29	56	57	60	51
Minnesota	107048	Hybrid047	PHB47 x LH145	WISN14/31638	St Paul - 2	Low	Rep1	74	72	12	12	13	10	12	11	6	6	5	1	2	6	104	110	93	90	96	95	222	220	197	227	206	227	.	.	.	.	.	.	27	28	27	25	25	29	52	47	54	53
Minnesota	108048	Hybrid047	PHB47 x LH145	WISN14/31638	St Paul - 2	Low	Rep2	71	72	11	11	11	11	12	12	7	7	6	6	6	7	95	98	85	97	109	100	228	227	210	216	230	231	.	.	.	.	.	.	29	27	30	29	29	29	51	53	53	53
Minnesota	109031	Hybrid047	PHB47 x LH145	WISN14/31638	Waseca	High	Rep1	62	63	.	.	.	.	.	.	.	.	.	.	.	.	100	98	99	81	90	74	219	216	225	205	194	195	.	.	.	.	.	.	.	.	.	.	.	.	.	.	.	.
Minnesota	110001	Hybrid047	PHB47 x LH145	WISN14/31638	Waseca	High	Rep2	62	63	.	.	.	.	.	.	.	.	.	.	.	.	109	108	86	65	90	98	234	215	208	201	197	206	.	.	.	.	.	.	.	.	.	.	.	.	.	.	.	.
Minnesota	111023	Hybrid047	PHB47 x LH145	WISN14/31638	Waseca	Low	Rep1	63	65	.	.	.	.	.	.	.	.	.	.	.	.	115	90	112	91	96	97	221	215	219	216	218	203	.	.	.	.	.	.	.	.	.	.	.	.	.	.	.	.
Minnesota	112003	Hybrid047	PHB47 x LH145	WISN14/31638	Waseca	Low	Rep2	60	63	.	.	.	.	.	.	.	.	.	.	.	.	108	101	85	101	107	103	220	215	210	208	234	224	.	.	.	.	.	.	.	.	.	.	.	.	.	.	.	.
Wisconsin	217037	Hybrid047	PHB47 x LH145	WISN14/31638	Arlington	High	Rep1	60	61	.	.	.	.	.	.	.	.	.	.	.	.	120	130	110	135	110	.	240	250	250	240	250	.	.	.	.	.	.	.	.	.	.	.	.	.	.	.	.	.
Wisconsin	218039	Hybrid047	PHB47 x LH145	WISN14/31638	Arlington	High	Rep2	60	61	.	.	.	.	.	.	.	.	.	.	.	.	120	110	110	105	115	.	230	230	245	235	235	.	.	.	.	.	.	.	.	.	.	.	.	.	.	.	.	.
Wisconsin	219021	Hybrid047	PHB47 x LH145	WISN14/31638	Arlington	Low	Rep1	.	.	.	.	.	.	.	.	.	.	.	.	.	.	90	120	120	100	85	.	225	230	235	230	245	.	.	.	.	.	.	.	.	.	.	.	.	.	.	.	.	.
Wisconsin	220049	Hybrid047	PHB47 x LH145	WISN14/31638	Arlington	Low	Rep2	.	.	.	.	.	.	.	.	.	.	.	.	.	.	120	110	100	115	120	.	240	215	235	235	240	.	.	.	.	.	.	.	.	.	.	.	.	.	.	.	.	.
Iowa	321022	Hybrid047	PHB47 x LH145	WISN14/31638	Curtiss - 1	High	Rep1	62	61	11	12	12	12	11	11	6	6	6	7	8	7	92	101	107	115	88	94	232	237	231	256	243	245	.	.	.	.	.	.	.	.	.	.	.	.	67	65	75	77
Iowa	322013	Hybrid047	PHB47 x LH145	WISN14/31638	Curtiss - 1	High	Rep2	62	61	12	12	11	11	11	12	.	6	7	7	7	6	106	112	98	102	92	112	.	239	245	244	246	236	.	.	.	.	.	.	.	.	.	.	.	.	74	68	76	76
Iowa	323012	Hybrid047	PHB47 x LH145	WISN14/31638	Curtiss - 1	Low	Rep1	63	61	12	.	11	10	12	12	7	.	6	7	6	7	98	.	103	85	96	95	240	.	229	229	215	234	.	.	.	.	.	.	.	.	.	.	.	.	67	66	65	82
Iowa	324013	Hybrid047	PHB47 x LH145	WISN14/31638	Curtiss - 1	Low	Rep2	61	60	.	.	12	11	12	12	.	.	6	6	5	7	.	.	103	79	98	96	.	.	225	215	232	227	.	.	.	.	.	.	.	.	.	.	.	.	80	73	80	86
Iowa	325036	Hybrid047	PHB47 x LH145	WISN14/31638	Curtiss - 2	High	Rep1	56	54	12	11	11	11	.	.	6	7	7	7	.	.	106	84	81	90	.	.	230	228	223	234	.	.	.	.	.	.	.	.	.	.	.	.	.	.	.	.	.	.
Iowa	326013	Hybrid047	PHB47 x LH145	WISN14/31638	Curtiss - 2	High	Rep2	56	54	11	.	.	.	.	.	7	.	.	.	.	.	85	90	.	.	.	.	226	.	.	.	.	.	.	.	.	.	.	.	.	.	.	.	.	.	.	.	.	.
Iowa	327016	Hybrid047	PHB47 x LH145	WISN14/31638	Curtiss - 2	Low	Rep1	55	53	11	12	12	11	11	12	5	6	6	7	6	6	84	97	108	79	84	106	208	207	227	214	206	225	40	39	26	31	34	21	77	74	55	75	70	52	115	113	87	110
Iowa	328004	Hybrid047	PHB47 x LH145	WISN14/31638	Curtiss - 2	Low	Rep2	55	54	11	11	12	12	.	11	7	5	7	6	6	6	87	85	105	100	90	103	240	212	238	225	208	221	39	39	36	37	41	33	77	73	71	73	74	62	116	114	108	118
Iowa	329039	Hybrid047	PHB47 x LH145	WISN14/31638	Kelly - 1	High	Rep1	56	55	.	.	.	.	.	.	7	7	6	6	7	7	114	106	118	110	106	107	259	258	250	235	251	253	.	.	.	.	.	.	65	63	56	63	63	67	98	97	85	94
Iowa	330017	Hybrid047	PHB47 x LH145	WISN14/31638	Kelly - 1	High	Rep2	56	57	.	.	.	.	.	.	.	.	.	.	.	.	.	.	.	.	.	.	.	.	.	.	.	.	.	.	.	.	.	.	.	.	.	.	.	.	.	.	.	.
Iowa	331033	Hybrid047	PHB47 x LH145	WISN14/31638	Kelly - 1	Low	Rep1	58	55	.	.	.	.	.	.	7	6	6	8	7	6	90	112	113	88	109	126	225	230	230	240	243	243	34	32	31	33	31	33	65	60	58	58	61	60	93	86	87	92
Iowa	332029	Hybrid047	PHB47 x LH145	WISN14/31638	Kelly - 1	Low	Rep2	57	55	.	.	.	.	.	.	7	7	7	6	6	5	89	98	105	108	87	70	223	230	233	220	206	190	31	30	30	29	31	32	56	51	52	53	60	56	92	84	86	88
Iowa	333040	Hybrid047	PHB47 x LH145	WISN14/31638	Kelly - 2	High	Rep1	56	55	.	.	.	.	.	.	7	7	6	6	5	8	94	110	115	115	110	123	246	252	235	258	244	265	38	38	37	37	38	36	72	70	70	69	74	70	105	109	103	106
Iowa	334022	Hybrid047	PHB47 x LH145	WISN14/31638	Kelly - 2	High	Rep2	56	55	.	.	.	.	.	.	6	6	.	6	.	6	120	120	.	120	.	115	249	240	.	246	.	254	37	37	35	37	41	38	70	69	66	66	75	74	108	108	106	105
Iowa	335028	Hybrid047	PHB47 x LH145	WISN14/31638	Kelly - 2	Low	Rep1	57	55	.	.	.	.	.	.	6	7	6	7	6	.	95	100	107	91	89	.	254	240	231	228	214	.	.	.	.	.	.	.	53	54	45	55	49	.	85	86	70	86
Iowa	336013	Hybrid047	PHB47 x LH145	WISN14/31638	Kelly - 2	Low	Rep2	58	56	.	.	.	.	.	.	7	6	6	6	6	5	89	95	107	88	93	97	231	237	234	211	216	210	.	.	.	.	.	.	38	53	27	61	50	36	66	88	47	92
Minnesota	101056	Inbred001	PHP02	SP14:11388	St Paul - 1	High	Rep1	79	79	12	12	13	12	12	12	6	5	5	6	.	5	77	81	94	76	87	86	186	175	182	171	.	183	.	.	.	.	.	.	.	.	.	.	.	.	19	19	20	21
Minnesota	102071	Inbred001	PHP02	SP14:11388	St Paul - 1	High	Rep2	80	80	12	12	12	13	13	.	6	5	6	5	6	.	82	96	79	101	87	.	181	188	192	188	187	.	.	.	.	.	.	.	.	.	.	.	.	.	17	18	15	20
Minnesota	103061	Inbred001	PHP02	SP14:11388	St Paul - 1	Low	Rep1	82	82	12	12	10	12	12	.	6	6	7	6	6	.	26	71	74	63	77	68	44	166	176	166	174	166	.	.	.	.	.	.	.	.	.	.	.	.	16	17	15	10
Minnesota	104057	Inbred001	PHP02	SP14:11388	St Paul - 1	Low	Rep2	83	82	13	12	13	12	14	12	6	5	6	6	6	6	77	67	69	75	61	73	161	149	165	150	158	157	.	.	.	.	.	.	.	.	.	.	.	.	7	15	13	12
Minnesota	105058	Inbred001	PHP02	SP14:11388	St Paul - 2	High	Rep1	65	66	12	.	11	13	12	11	5	.	7	5	4	6	85	.	55	79	80	64	167	163	148	166	157	165	.	.	.	.	.	.	21	18	9	20	21	16	35	37	21	33
Minnesota	106069	Inbred001	PHP02	SP14:11388	St Paul - 2	High	Rep2	68	68	12	13	12	11	12	12	6	5	5	6	6	6	94	103	94	78	85	89	181	183	181	180	180	185	.	.	.	.	.	.	21	21	22	23	20	22	42	38	37	38
Minnesota	107073	Inbred001	PHP02	SP14:11388	St Paul - 2	Low	Rep1	75	74	11	11	11	11	11	12	7	5	6	6	6	6	67	69	65	66	66	58	174	174	180	173	171	157	.	.	.	.	.	.	21	19	20	22	20	25	36	33	39	32
Minnesota	108057	Inbred001	PHP02	SP14:11388	St Paul - 2	Low	Rep2	72	70	11	11	11	13	13	.	5	7	5	5	6	.	66	77	.	76	83	78	153	148	.	171	176	179	.	.	.	.	.	.	22	18	17	21	21	23	33	31	31	34
Minnesota	109083	Inbred001	PHP02	SP14:11388	Waseca	High	Rep1	62	63	.	.	.	.	.	.	.	.	.	.	.	.	77	70	67	61	67	55	166	157	158	150	151	144	.	.	.	.	.	.	.	.	.	.	.	.	.	.	.	.
Minnesota	110066	Inbred001	PHP02	SP14:11388	Waseca	High	Rep2	61	61	.	.	.	.	.	.	.	.	.	.	.	.	60	71	61	59	60	57	161	157	147	147	157	154	.	.	.	.	.	.	.	.	.	.	.	.	.	.	.	.
Minnesota	111074	Inbred001	PHP02	SP14:11388	Waseca	Low	Rep1	62	65	.	.	.	.	.	.	.	.	.	.	.	.	57	56	64	65	56	.	149	139	155	167	156	.	.	.	.	.	.	.	.	.	.	.	.	.	.	.	.	.
Minnesota	112073	Inbred001	PHP02	SP14:11388	Waseca	Low	Rep2	68	70	.	.	.	.	.	.	.	.	.	.	.	.	58	52	40	49	46	45	142	147	139	138	141	144	.	.	.	.	.	.	.	.	.	.	.	.	.	.	.	.
Wisconsin	217056	Inbred001	PHP02	SP14:11388	Arlington	High	Rep1	65	66	.	.	.	.	.	.	.	.	.	.	.	.	80	80	75	75	75	.	180	180	165	160	150	.	.	.	.	.	.	.	.	.	.	.	.	.	.	.	.	.
Wisconsin	218072	Inbred001	PHP02	SP14:11388	Arlington	High	Rep2	61	62	.	.	.	.	.	.	.	.	.	.	.	.	90	80	85	80	80	.	180	175	180	185	185	.	.	.	.	.	.	.	.	.	.	.	.	.	.	.	.	.
Wisconsin	219051	Inbred001	PHP02	SP14:11388	Arlington	Low	Rep1	65	66	.	.	.	.	.	.	.	.	.	.	.	.	70	70	.	70	65	.	160	170	155	170	185	.	.	.	.	.	.	.	.	.	.	.	.	.	.	.	.	.
Wisconsin	220064	Inbred001	PHP02	SP14:11388	Arlington	Low	Rep2	65	66	.	.	.	.	.	.	.	.	.	.	.	.	65	65	60	70	75	.	155	160	150	155	160	.	.	.	.	.	.	.	.	.	.	.	.	.	.	.	.	.
Iowa	321079	Inbred001	PHP02	SP14:11388	Curtiss - 1	High	Rep1	65	66	12	.	.	.	.	.	6	.	.	.	.	.	75	.	.	.	.	.	195	.	.	.	.	.	.	.	.	.	.	.	.	.	.	.	.	.	54	22	.	.
Iowa	322065	Inbred001	PHP02	SP14:11388	Curtiss - 1	High	Rep2	63	65	11	12	12	10	11	12	5	5	.	.	6	5	82	86	87	54	73	71	184	188	.	.	187	188	.	.	.	.	.	.	.	.	.	.	.	.	52	55	56	56
Iowa	323071	Inbred001	PHP02	SP14:11388	Curtiss - 1	Low	Rep1	64	66	12	12	11	13	11	12	6	.	6	6	6	6	69	60	55	61	52	67	165	.	147	164	166	170	.	.	.	.	.	.	.	.	.	.	.	.	44	56	47	56
Iowa	324062	Inbred001	PHP02	SP14:11388	Curtiss - 1	Low	Rep2	63	65	11	12	11	14	12	12	.	.	.	5	6	5	46	60	71	69	63	64	.	.	.	163	173	158	.	.	.	.	.	.	.	.	.	.	.	.	55	53	38	59
Iowa	325081	Inbred001	PHP02	SP14:11388	Curtiss - 2	High	Rep1	56	56	13	13	13	13	13	13	.	.	6	6	6	6	69	73	68	53	65	69	.	.	174	.	174	172	29	27	31	25	28	28	55	53	62	53	55	55	80	80	86	80
Iowa	326082	Inbred001	PHP02	SP14:11388	Curtiss - 2	High	Rep2	56	56	11	12	11	12	11	10	5	6	6	5	6	5	76	91	68	88	72	56	173	186	177	172	184	163	26	27	31	19	32	29	50	52	58	43	61	58	77	75	81	67
Iowa	327059	Inbred001	PHP02	SP14:11388	Curtiss - 2	Low	Rep1	56	56	.	.	.	.	.	.	5	6	6	5	6	6	70	57	68	67	61	52	160	160	165	156	162	149	29	30	25	27	29	29	57	57	50	50	58	54	83	83	74	75
Iowa	328055	Inbred001	PHP02	SP14:11388	Curtiss - 2	Low	Rep2	60	57	13	11	12	11	11	12	.	7	.	5	5	6	72	57	75	64	58	55	.	168	.	154	146	152	30	27	28	14	17	9	60	56	57	35	40	29	83	80	78	58
Iowa	329063	Inbred001	PHP02	SP14:11388	Kelly - 1	High	Rep1	58	57	.	.	.	.	.	.	5	5	4	5	.	5	79	76	91	80	.	63	179	177	175	173	.	155	.	.	.	.	.	.	41	44	41	43	42	44	63	66	65	65
Iowa	330081	Inbred001	PHP02	SP14:11388	Kelly - 1	High	Rep2	58	58	.	.	.	.	.	.	5	.	5	5	5	4	92	.	101	95	80	105	192	.	187	199	179	193	.	.	.	.	.	.	44	37	40	41	47	39	66	57	66	65
Iowa	331055	Inbred001	PHP02	SP14:11388	Kelly - 1	Low	Rep1	60	60	.	.	.	.	.	.	5	5	5	6	6	5	67	71	71	57	60	66	165	155	154	152	158	151	22	23	22	21	21	20	39	42	40	39	38	38	61	64	63	62
Iowa	332054	Inbred001	PHP02	SP14:11388	Kelly - 1	Low	Rep2	60	60	.	.	.	.	.	.	5	6	5	6	6	6	70	71	75	77	72	49	153	170	161	160	160	160	22	24	24	21	25	21	42	44	44	40	41	41	61	67	65	57
Iowa	333078	Inbred001	PHP02	SP14:11388	Kelly - 2	High	Rep1	59	59	.	.	.	.	.	.	5	5	6	5	6	6	96	75	83	97	68	83	185	184	186	187	179	191	24	25	23	23	19	24	45	47	49	43	41	49	70	73	72	66
Iowa	334068	Inbred001	PHP02	SP14:11388	Kelly - 2	High	Rep2	59	59	.	.	.	.	.	.	6	5	5	6	6	5	78	74	72	49	72	64	182	170	168	161	182	167	24	24	23	20	28	25	48	45	47	41	51	45	77	70	69	66
Iowa	335051	Inbred001	PHP02	SP14:11388	Kelly - 2	Low	Rep1	57	57	.	.	.	.	.	.	5	5	5	5	5	5	85	66	65	75	67	63	184	163	160	168	169	166	.	.	.	.	.	.	40	45	47	40	41	42	61	66	66	62
Iowa	336056	Inbred001	PHP02	SP14:11388	Kelly - 2	Low	Rep2	57	57	.	.	.	.	.	.	5	5	5	5	6	6	81	81	76	77	73	75	172	170	163	166	167	165	.	.	.	.	.	.	42	46	50	50	48	50	63	66	70	71
Minnesota	101061	Inbred002	PHB47	SP14:11347	St Paul - 1	High	Rep1	81	81	.	11	11	11	12	.	.	7	7	7	5	.	.	86	91	99	84	104	.	200	199	211	199	203	.	.	.	.	.	.	.	.	.	.	.	.	18	23	22	22
Minnesota	102079	Inbred002	PHB47	SP14:11347	St Paul - 1	High	Rep2	81	80	12	12	13	12	13	11	6	6	7	7	6	.	97	100	87	94	104	90	194	193	199	199	203	.	.	.	.	.	.	.	.	.	.	.	.	.	20	22	16	22
Minnesota	103079	Inbred002	PHB47	SP14:11347	St Paul - 1	Low	Rep1	81	79	12	11	12	12	11	.	.	.	6	.	7	.	85	74	92	92	77	.	.	.	189	.	186	.	.	.	.	.	.	.	.	.	.	.	.	.	22	22	20	21
Minnesota	104058	Inbred002	PHB47	SP14:11347	St Paul - 1	Low	Rep2	82	81	12	11	12	12	12	11	.	7	6	7	7	.	85	73	90	76	83	72	.	183	187	204	195	.	.	.	.	.	.	.	.	.	.	.	.	.	22	23	18	23
Minnesota	105061	Inbred002	PHB47	SP14:11347	St Paul - 2	High	Rep1	69	68	11	11	11	11	11	11	6	6	6	7	6	7	84	87	82	84	88	82	176	186	198	186	196	194	.	.	.	.	.	.	22	18	17	20	18	26	25	37	32	31
Minnesota	106056	Inbred002	PHB47	SP14:11347	St Paul - 2	High	Rep2	68	67	12	12	13	12	13	13	6	6	6	7	7	6	91	89	104	94	84	89	191	189	197	194	199	191	.	.	.	.	.	.	21	27	20	22	24	18	37	42	33	37
Minnesota	107061	Inbred002	PHB47	SP14:11347	St Paul - 2	Low	Rep1	70	69	11	11	11	12	11	9	7	.	6	6	7	7	85	68	84	90	75	54	188	.	186	187	184	178	.	.	.	.	.	.	18	19	19	23	18	16	32	35	36	39
Minnesota	108056	Inbred002	PHB47	SP14:11347	St Paul - 2	Low	Rep2	68	69	11	11	.	11	11	11	.	7	.	7	7	7	84	82	80	81	79	.	189	.	188	192	188	.	.	.	.	.	.	.	22	24	22	21	18	19	41	39	42	39
Minnesota	109061	Inbred002	PHB47	SP14:11347	Waseca	High	Rep1	65	67	.	.	.	.	.	.	.	.	.	.	.	.	90	75	87	51	61	87	192	181	185	170	173	176	.	.	.	.	.	.	.	.	.	.	.	.	.	.	.	.
Minnesota	110052	Inbred002	PHB47	SP14:11347	Waseca	High	Rep2	64	67	.	.	.	.	.	.	.	.	.	.	.	.	65	60	72	71	78	88	180	179	174	179	175	184	.	.	.	.	.	.	.	.	.	.	.	.	.	.	.	.
Minnesota	111070	Inbred002	PHB47	SP14:11347	Waseca	Low	Rep1	64	64	.	.	.	.	.	.	.	.	.	.	.	.	71	84	58	51	54	62	181	176	163	168	166	164	.	.	.	.	.	.	.	.	.	.	.	.	.	.	.	.
Minnesota	112065	Inbred002	PHB47	SP14:11347	Waseca	Low	Rep2	70	70	.	.	.	.	.	.	.	.	.	.	.	.	52	53	47	47	47	54	155	164	160	163	160	160	.	.	.	.	.	.	.	.	.	.	.	.	.	.	.	.
Wisconsin	217079	Inbred002	PHB47	SP14:11347	Arlington	High	Rep1	60	61	.	.	.	.	.	.	.	.	.	.	.	.	90	95	100	90	75	.	200	205	200	200	195	.	.	.	.	.	.	.	.	.	.	.	.	.	.	.	.	.
Wisconsin	218062	Inbred002	PHB47	SP14:11347	Arlington	High	Rep2	60	61	.	.	.	.	.	.	.	.	.	.	.	.	100	80	90	85	90	.	195	185	200	190	200	.	.	.	.	.	.	.	.	.	.	.	.	.	.	.	.	.
Wisconsin	219071	Inbred002	PHB47	SP14:11347	Arlington	Low	Rep1	65	66	.	.	.	.	.	.	.	.	.	.	.	.	70	90	80	90	80	.	180	190	190	200	195	.	.	.	.	.	.	.	.	.	.	.	.	.	.	.	.	.
Wisconsin	220077	Inbred002	PHB47	SP14:11347	Arlington	Low	Rep2	65	66	.	.	.	.	.	.	.	.	.	.	.	.	75	90	85	75	90	.	190	190	195	180	180	.	.	.	.	.	.	.	.	.	.	.	.	.	.	.	.	.
Iowa	321073	Inbred002	PHB47	SP14:11347	Curtiss - 1	High	Rep1	67	67	11	11	11	11	11	13	7	6	7	7	7	6	80	85	85	80	82	95	204	198	203	202	205	194	.	.	.	.	.	.	.	.	.	.	.	.	50	51	54	59
Iowa	322063	Inbred002	PHB47	SP14:11347	Curtiss - 1	High	Rep2	66	65	11	11	11	11	11	11	7	7	7	7	7	7	82	90	85	89	80	84	211	204	218	221	211	212	.	.	.	.	.	.	.	.	.	.	.	.	54	42	59	60
Iowa	323075	Inbred002	PHB47	SP14:11347	Curtiss - 1	Low	Rep1	66	65	11	14	11	12	14	.	6	6	6	7	6	.	67	82	70	78	83	.	183	184	173	187	.	.	.	.	.	.	.	.	.	.	.	.	.	.	59	33	31	56
Iowa	324056	Inbred002	PHB47	SP14:11347	Curtiss - 1	Low	Rep2	66	66	12	11	11	11	12	13	.	7	6	7	6	7	83	70	80	69	82	65	.	187	192	193	183	183	.	.	.	.	.	.	.	.	.	.	.	.	60	56	57	54
Iowa	325057	Inbred002	PHB47	SP14:11347	Curtiss - 2	High	Rep1	62	60	11	11	12	11	12	.	5	5	5	7	5	5	79	78	89	78	97	94	165	154	164	180	171	170	30	27	29	33	29	30	52	45	54	58	51	51	71	65	76	81
Iowa	326083	Inbred002	PHB47	SP14:11347	Curtiss - 2	High	Rep2	59	60	.	11	11	.	11	11	.	7	.	7	7	6	.	78	84	77	80	86	.	191	.	178	193	188	.	31	32	28	31	28	.	57	57	54	57	52	.	83	82	80
Iowa	327072	Inbred002	PHB47	SP14:11347	Curtiss - 2	Low	Rep1	57	59	.	.	.	.	.	.	5	7	.	5	.	5	75	66	88	77	67	84	161	188	.	156	.	178	26	26	30	23	30	30	40	53	53	47	53	58	65	81	81	69
Iowa	328070	Inbred002	PHB47	SP14:11347	Curtiss - 2	Low	Rep2	61	59	12	.	.	11	.	11	5	6	6	7	6	6	65	78	74	75	74	72	168	179	169	187	185	185	19	30	30	30	31	30	39	54	55	55	56	56	64	80	85	84
Iowa	329077	Inbred002	PHB47	SP14:11347	Kelly - 1	High	Rep1	62	61	.	.	.	.	.	.	6	6	5	6	6	6	93	91	92	90	92	108	205	202	206	201	194	206	.	.	.	.	.	.	35	42	45	43	36	44	54	63	64	65
Iowa	330080	Inbred002	PHB47	SP14:11347	Kelly - 1	High	Rep2	62	59	.	.	.	.	.	.	6	6	5	5	6	6	103	100	100	115	98	107	206	210	208	213	207	216	.	.	.	.	.	.	44	47	50	40	42	45	69	70	74	61
Iowa	331073	Inbred002	PHB47	SP14:11347	Kelly - 1	Low	Rep1	62	61	.	.	.	.	.	.	5	7	6	7	.	5	95	79	95	87	.	96	193	197	192	181	.	195	21	17	20	19	20	19	45	49	48	48	.	44	69	71	71	71
Iowa	332059	Inbred002	PHB47	SP14:11347	Kelly - 1	Low	Rep2	63	61	.	.	.	.	.	.	6	7	6	5	7	6	73	76	87	78	90	87	180	185	193	181	191	186	25	28	21	26	28	29	41	43	37	39	44	48	62	65	56	58
Iowa	333059	Inbred002	PHB47	SP14:11347	Kelly - 2	High	Rep1	63	62	.	.	.	.	.	.	.	6	.	6	6	5	.	109	97	104	97	108	.	208	.	212	204	198	18	27	28	26	26	26	.	48	46	39	42	43	.	72	73	71
Iowa	334081	Inbred002	PHB47	SP14:11347	Kelly - 2	High	Rep2	62	61	.	.	.	.	.	.	5	.	.	.	5	6	107	91	.	94	92	93	210	.	.	.	200	212	27	28	28	21	26	25	51	52	43	38	42	38	75	78	.	63
Iowa	335061	Inbred002	PHB47	SP14:11347	Kelly - 2	Low	Rep1	63	61	.	.	.	.	.	.	6	7	.	6	6	6	90	80	.	78	94	93	185	205	163	186	205	198	.	.	.	.	.	.	43	37	12	41	26	41	60	55	19	63
Iowa	336060	Inbred002	PHB47	SP14:11347	Kelly - 2	Low	Rep2	61	59	.	.	.	.	.	.	6	.	7	6	6	6	91	.	85	90	80	91	162	.	208	189	204	192	.	.	.	.	.	.	47	52	38	34	39	44	68	74	59	55
Minnesota	101076	Inbred003	PHN46	SP14:11383	St Paul - 1	High	Rep1	84	84	13	13	13	13	12	13	5	5	5	6	5	5	88	96	111	104	91	103	167	184	187	199	185	194	.	.	.	.	.	.	.	.	.	.	.	.	10	14	6	15
Minnesota	102057	Inbred003	PHN46	SP14:11383	St Paul - 1	High	Rep2	83	85	.	13	14	13	.	.	.	5	4	5	.	.	.	94	102	90	.	.	.	181	173	179	.	.	.	.	.	.	.	.	.	.	.	.	.	.	11	17	19	9
Minnesota	103073	Inbred003	PHN46	SP14:11383	St Paul - 1	Low	Rep1	83	84	14	14	13	13	.	.	5	5	5	5	.	.	89	77	66	72	.	.	167	148	153	153	.	.	.	.	.	.	.	.	.	.	.	.	.	.	15	10	10	14
Minnesota	104082	Inbred003	PHN46	SP14:11383	St Paul - 1	Low	Rep2	84	83	13	13	13	13	14	13	5	5	5	5	4	5	87	68	86	95	87	87	168	159	174	179	169	175	.	.	.	.	.	.	.	.	.	.	.	.	15	12	16	7
Minnesota	105063	Inbred003	PHN46	SP14:11383	St Paul - 2	High	Rep1	67	67	13	12	13	12	11	13	5	4	.	5	5	6	79	78	94	83	64	83	154	151	164	168	130	175	.	.	.	.	.	.	18	19	22	14	14	21	30	32	36	26
Minnesota	106052	Inbred003	PHN46	SP14:11383	St Paul - 2	High	Rep2	68	68	12	12	11	13	12	.	5	5	5	4	5	.	84	86	89	74	87	81	167	171	168	173	170	168	.	.	.	.	.	.	22	21	21	16	20	21	37	34	35	29
Minnesota	107055	Inbred003	PHN46	SP14:11383	St Paul - 2	Low	Rep1	69	69	12	13	12	13	12	12	6	5	5	5	6	5	69	86	76	77	79	78	159	173	168	164	175	166	.	.	.	.	.	.	17	18	10	13	19	13	30	32	22	31
Minnesota	108067	Inbred003	PHN46	SP14:11383	St Paul - 2	Low	Rep2	76	77	12	13	11	11	12	.	4	4	5	5	5	.	68	77	69	63	80	55	147	144	155	146	160	119	.	.	.	.	.	.	19	17	20	16	23	16	32	25	33	29
Minnesota	109082	Inbred003	PHN46	SP14:11383	Waseca	High	Rep1	68	71	.	.	.	.	.	.	.	.	.	.	.	.	89	60	65	76	66	81	169	146	150	173	165	174	.	.	.	.	.	.	.	.	.	.	.	.	.	.	.	.
Minnesota	110057	Inbred003	PHN46	SP14:11383	Waseca	High	Rep2	68	68	.	.	.	.	.	.	.	.	.	.	.	.	90	73	71	70	74	86	164	158	166	156	162	164	.	.	.	.	.	.	.	.	.	.	.	.	.	.	.	.
Minnesota	111078	Inbred003	PHN46	SP14:11383	Waseca	Low	Rep1	68	68	.	.	.	.	.	.	.	.	.	.	.	.	63	79	76	71	67	76	152	155	165	140	152	161	.	.	.	.	.	.	.	.	.	.	.	.	.	.	.	.
Minnesota	112069	Inbred003	PHN46	SP14:11383	Waseca	Low	Rep2	69	71	.	.	.	.	.	.	.	.	.	.	.	.	52	65	62	71	66	64	138	138	148	144	147	134	.	.	.	.	.	.	.	.	.	.	.	.	.	.	.	.
Wisconsin	217078	Inbred003	PHN46	SP14:11383	Arlington	High	Rep1	69	70	.	.	.	.	.	.	.	.	.	.	.	.	85	90	95	100	95	.	190	165	190	180	185	.	.	.	.	.	.	.	.	.	.	.	.	.	.	.	.	.
Wisconsin	218052	Inbred003	PHN46	SP14:11383	Arlington	High	Rep2	69	70	.	.	.	.	.	.	.	.	.	.	.	.	85	95	75	80	90	.	175	185	180	170	165	.	.	.	.	.	.	.	.	.	.	.	.	.	.	.	.	.
Wisconsin	219072	Inbred003	PHN46	SP14:11383	Arlington	Low	Rep1	69	70	.	.	.	.	.	.	.	.	.	.	.	.	75	65	80	60	85	.	170	160	165	155	170	.	.	.	.	.	.	.	.	.	.	.	.	.	.	.	.	.
Wisconsin	220078	Inbred003	PHN46	SP14:11383	Arlington	Low	Rep2	69	70	.	.	.	.	.	.	.	.	.	.	.	.	80	80	60	75	65	.	165	165	150	170	155	.	.	.	.	.	.	.	.	.	.	.	.	.	.	.	.	.
Iowa	321051	Inbred003	PHN46	SP14:11383	Curtiss - 1	High	Rep1	70	70	13	13	13	12	13	14	5	5	5	5	5	5	89	84	79	74	92	99	188	182	188	167	184	186	.	.	.	.	.	.	.	.	.	.	.	.	54	32	56	32
Iowa	322082	Inbred003	PHN46	SP14:11383	Curtiss - 1	High	Rep2	69	69	14	12	13	13	14	12	5	5	5	5	5	5	89	75	79	81	103	85	174	166	169	172	187	176	.	.	.	.	.	.	.	.	.	.	.	.	47	48	44	53
Iowa	323066	Inbred003	PHN46	SP14:11383	Curtiss - 1	Low	Rep1	69	69	13	14	.	12	.	14	5	4	5	5	5	6	77	84	75	58	80	76	149	168	163	146	167	177	.	.	.	.	.	.	.	.	.	.	.	.	47	44	53	41
Iowa	324057	Inbred003	PHN46	SP14:11383	Curtiss - 1	Low	Rep2	70	70	13	13	14	13	.	.	5	5	5	5	.	.	78	82	89	76	.	.	161	177	179	160	.	.	.	.	.	.	.	.	.	.	.	.	.	.	39	51	54	50
Iowa	325075	Inbred003	PHN46	SP14:11383	Curtiss - 2	High	Rep1	64	62	13	.	13	13	14	.	5	5	4	5	4	.	80	75	89	92	98	.	162	165	158	182	165	.	25	31	24	31	26	.	40	53	44	52	42	.	71	74	62	74
Iowa	326065	Inbred003	PHN46	SP14:11383	Curtiss - 2	High	Rep2	63	63	.	.	.	.	13	13	.	.	.	.	5	5	.	.	.	.	83	93	.	.	.	.	170	173	31	35	31	11	31	27	.	.	.	.	54	47	.	.	.	.
Iowa	327061	Inbred003	PHN46	SP14:11383	Curtiss - 2	Low	Rep1	62	61	.	.	.	.	.	.	4	5	4	4	4	5	91	74	84	102	89	77	156	161	166	110	161	157	21	34	28	32	30	27	45	57	49	54	52	47	67	75	67	75
Iowa	328082	Inbred003	PHN46	SP14:11383	Curtiss - 2	Low	Rep2	62	61	15	14	13	12	14	14	5	4	5	5	5	5	96	87	85	75	84	92	171	154	164	162	174	170	31	31	31	29	31	28	56	51	57	51	54	49	77	71	77	72
Iowa	329064	Inbred003	PHN46	SP14:11383	Kelly - 1	High	Rep1	64	64	.	.	.	.	.	.	4	5	4	4	4	5	98	100	108	110	110	85	175	202	191	191	190	193	.	.	.	.	.	.	41	35	38	39	39	40	62	56	57	58
Iowa	330078	Inbred003	PHN46	SP14:11383	Kelly - 1	High	Rep2	64	64	.	.	.	.	.	.	5	4	4	5	5	5	84	92	90	93	90	113	184	172	171	197	168	207	.	.	.	.	.	.	34	39	42	43	37	33	51	61	61	63
Iowa	331072	Inbred003	PHN46	SP14:11383	Kelly - 1	Low	Rep1	66	65	.	.	.	.	.	.	4	6	4	5	5	4	104	88	84	88	90	100	180	191	157	180	179	172	28	27	27	24	26	26	45	45	43	42	42	41	63	63	62	59
Iowa	332073	Inbred003	PHN46	SP14:11383	Kelly - 1	Low	Rep2	67	66	.	.	.	.	.	.	.	3	4	.	4	.	.	74	98	.	88	.	.	147	170	.	174	.	26	26	24	25	23	.	39	38	42	.	37	.	.	54	58	.
Iowa	333079	Inbred003	PHN46	SP14:11383	Kelly - 2	High	Rep1	65	63	.	.	.	.	.	.	5	4	5	5	6	5	85	95	87	83	85	100	182	167	188	184	185	185	26	25	29	28	25	30	48	37	46	46	44	52	65	56	71	67
Iowa	334076	Inbred003	PHN46	SP14:11383	Kelly - 2	High	Rep2	64	63	.	.	.	.	.	.	5	6	6	5	4	5	94	82	102	105	103	97	180	185	188	178	178	181	30	28	29	27	28	28	50	51	53	46	49	48	66	68	70	64
Iowa	335058	Inbred003	PHN46	SP14:11383	Kelly - 2	Low	Rep1	63	62	.	.	.	.	.	.	4	5	5	4	4	4	92	90	74	77	85	83	174	184	170	153	160	158	.	.	.	.	.	.	41	40	47	39	40	40	61	58	64	54
Iowa	336052	Inbred003	PHN46	SP14:11383	Kelly - 2	Low	Rep2	64	64	.	.	.	.	.	.	4	5	4	4	4	4	84	71	83	88	84	78	155	166	165	168	159	153	.	.	.	.	.	.	40	35	42	40	43	46	58	45	59	60
Minnesota	101071	Inbred004	LH185	SP14:11280	St Paul - 1	High	Rep1	87	86	12	13	11	12	.	.	6	6	6	6	.	.	77	67	64	65	.	.	192	168	164	179	.	.	.	.	.	.	.	.	.	.	.	.	.	.	2	5	6	.
Minnesota	102069	Inbred004	LH185	SP14:11280	St Paul - 1	High	Rep2	83	82	.	.	.	.	.	.	.	.	.	.	.	.	.	.	.	.	.	.	.	.	.	.	.	.	.	.	.	.	.	.	.	.	.	.	.	.	7	2	.	.
Minnesota	103053	Inbred004	LH185	SP14:11280	St Paul - 1	Low	Rep1	86	85	.	.	.	.	.	.	.	.	.	.	.	.	.	.	.	.	.	.	.	.	.	.	.	.	.	.	.	.	.	.	.	.	.	.	.	.	23	.	.	.
Minnesota	104075	Inbred004	LH185	SP14:11280	St Paul - 1	Low	Rep2	83	83	.	.	.	.	.	.	.	.	.	.	.	.	.	.	.	.	.	.	.	.	.	.	.	.	.	.	.	.	.	.	.	.	.	.	.	.	10	.	.	.
Minnesota	105054	Inbred004	LH185	SP14:11280	St Paul - 2	High	Rep1	66	66	11	11	11	11	11	12	6	7	6	6	6	.	58	58	54	52	61	60	168	179	171	168	169	.	.	.	.	.	.	.	16	12	14	14	10	14	29	24	28	7
Minnesota	106053	Inbred004	LH185	SP14:11280	St Paul - 2	High	Rep2	69	67	11	11	11	11	11	11	6	6	6	5	5	7	36	47	54	55	45	56	126	150	161	155	160	156	.	.	.	.	.	.	8	13	13	11	10	13	17	19	29	20
Minnesota	107051	Inbred004	LH185	SP14:11280	St Paul - 2	Low	Rep1	74	72	11	11	11	11	.	.	6	5	6	4	.	.	49	52	48	56	.	.	148	151	157	149	.	.	.	.	.	.	.	.	10	12	9	5	.	.	22	22	19	12
Minnesota	108065	Inbred004	LH185	SP14:11280	St Paul - 2	Low	Rep2	71	71	11	.	.	.	.	.	7	.	.	.	.	.	38	.	.	.	.	.	152	.	.	.	.	.	.	.	.	.	.	.	.	.	.	.	.	.	18	.	.	.
Minnesota	109060	Inbred004	LH185	SP14:11280	Waseca	High	Rep1	69	70	.	.	.	.	.	.	.	.	.	.	.	.	49	48	50	48	52	51	157	158	159	167	167	158	.	.	.	.	.	.	.	.	.	.	.	.	.	.	.	.
Minnesota	110056	Inbred004	LH185	SP14:11280	Waseca	High	Rep2	66	68	.	.	.	.	.	.	.	.	.	.	.	.	47	35	36	48	50	36	152	156	150	151	149	148	.	.	.	.	.	.	.	.	.	.	.	.	.	.	.	.
Minnesota	111065	Inbred004	LH185	SP14:11280	Waseca	Low	Rep1	69	70	.	.	.	.	.	.	.	.	.	.	.	.	42	42	36	43	47	35	135	156	138	143	142	135	.	.	.	.	.	.	.	.	.	.	.	.	.	.	.	.
Minnesota	112059	Inbred004	LH185	SP14:11280	Waseca	Low	Rep2	69	72	.	.	.	.	.	.	.	.	.	.	.	.	47	46	40	30	22	38	132	147	151	126	133	142	.	.	.	.	.	.	.	.	.	.	.	.	.	.	.	.
Wisconsin	217054	Inbred004	LH185	SP14:11280	Arlington	High	Rep1	69	70	.	.	.	.	.	.	.	.	.	.	.	.	60	.	.	.	.	.	160	150	115	110	135	.	.	.	.	.	.	.	.	.	.	.	.	.	.	.	.	.
Wisconsin	218083	Inbred004	LH185	SP14:11280	Arlington	High	Rep2	65	66	.	.	.	.	.	.	.	.	.	.	.	.	65	50	50	55	50	.	170	155	150	165	150	.	.	.	.	.	.	.	.	.	.	.	.	.	.	.	.	.
Wisconsin	219068	Inbred004	LH185	SP14:11280	Arlington	Low	Rep1	69	66	.	.	.	.	.	.	.	.	.	.	.	.	55	55	65	45	50	.	155	160	170	150	170	.	.	.	.	.	.	.	.	.	.	.	.	.	.	.	.	.
Wisconsin	220055	Inbred004	LH185	SP14:11280	Arlington	Low	Rep2	69	70	.	.	.	.	.	.	.	.	.	.	.	.	60	55	45	50	40	.	155	165	150	150	145	.	.	.	.	.	.	.	.	.	.	.	.	.	.	.	.	.
Iowa	321055	Inbred004	LH185	SP14:11280	Curtiss - 1	High	Rep1	72	70	12	12	12	12	13	.	6	6	6	6	6	.	60	64	54	57	64	.	176	175	175	168	180	.	.	.	.	.	.	.	.	.	.	.	.	.	48	35	35	33
Iowa	322066	Inbred004	LH185	SP14:11280	Curtiss - 1	High	Rep2	70	68	.	.	11	11	11	11	.	.	7	6	5	7	.	.	26	50	52	51	.	.	171	166	156	185	.	.	.	.	.	.	.	.	.	.	.	.	49	27	43	45
Iowa	323060	Inbred004	LH185	SP14:11280	Curtiss - 1	Low	Rep1	70	68	12	11	12	11	11	12	6	5	6	7	6	6	42	52	50	42	40	64	152	131	160	160	146	159	.	.	.	.	.	.	.	.	.	.	.	.	29	30	31	41
Iowa	324059	Inbred004	LH185	SP14:11280	Curtiss - 1	Low	Rep2	70	68	12	12	12	13	13	12	6	5	5	6	7	6	55	59	50	58	40	53	173	169	163	154	152	167	.	.	.	.	.	.	.	.	.	.	.	.	36	42	41	33
Iowa	325067	Inbred004	LH185	SP14:11280	Curtiss - 2	High	Rep1	63	61	11	11	11	12	.	.	.	.	6	5	.	.	41	39	44	47	.	.	.	.	.	141	.	.	23	26	24	24	.	.	43	47	45	46	.	.	62	68	62	67
Iowa	326073	Inbred004	LH185	SP14:11280	Curtiss - 2	High	Rep2	63	62	11	11	12	11	11	10	4	5	6	6	6	4	47	50	55	49	50	51	138	138	154	161	164	148	10	14	23	26	27	10	25	34	42	49	48	25	47	49	61	71
Iowa	327071	Inbred004	LH185	SP14:11280	Curtiss - 2	Low	Rep1	62	60	.	.	.	.	.	.	5	6	.	6	6	7	49	45	49	57	50	28	141	150	.	150	151	141	21	21	21	22	22	9	45	53	45	42	41	26	64	69	64	65
Iowa	328061	Inbred004	LH185	SP14:11280	Curtiss - 2	Low	Rep2	61	59	12	12	12	.	.	.	6	6	6	.	6	6	41	51	57	.	43	44	145	146	156	.	155	156	19	23	24	28	24	26	44	47	47	50	45	50	64	66	69	53
Iowa	329056	Inbred004	LH185	SP14:11280	Kelly - 1	High	Rep1	62	62	.	.	.	.	.	.	5	5	5	5	5	5	50	48	43	50	53	39	155	150	159	156	158	160	.	.	.	.	.	.	31	33	36	35	26	37	45	49	51	52
Iowa	330076	Inbred004	LH185	SP14:11280	Kelly - 1	High	Rep2	62	61	.	.	.	.	.	.	3	5	5	4	6	6	65	65	53	71	55	51	129	173	171	166	171	159	.	.	.	.	.	.	31	32	41	39	42	45	49	51	57	57
Iowa	331056	Inbred004	LH185	SP14:11280	Kelly - 1	Low	Rep1	67	66	.	.	.	.	.	.	6	6	.	6	6	.	49	41	.	43	37	.	150	147	.	128	156	.	17	18	14	19	15	.	29	34	.	36	23	.	46	51	.	37
Iowa	332055	Inbred004	LH185	SP14:11280	Kelly - 1	Low	Rep2	67	65	.	.	.	.	.	.	5	6	6	6	6	7	46	37	38	42	51	41	141	158	153	164	172	154	19	15	14	10	16	21	30	33	29	25	31	39	55	46	44	39
Iowa	333081	Inbred004	LH185	SP14:11280	Kelly - 2	High	Rep1	65	63	.	.	.	.	.	.	6	6	6	6	5	5	55	30	59	32	64	50	156	150	167	157	155	167	18	21	18	17	20	19	36	42	37	37	39	38	56	63	58	55
Iowa	334077	Inbred004	LH185	SP14:11280	Kelly - 2	High	Rep2	63	64	.	.	.	.	.	.	6	6	6	5	6	6	40	57	48	49	44	52	148	159	147	154	152	152	24	20	26	22	13	17	38	45	42	31	31	41	67	60	71	64
Iowa	335072	Inbred004	LH185	SP14:11280	Kelly - 2	Low	Rep1	.	.	.	.	.	.	.	.	5	6	3	5	.	.	43	45	53	40	.	.	155	144	95	141	.	.	.	.	.	.	.	.	25	6	14	28	.	.	36	14	22	44
Iowa	336063	Inbred004	LH185	SP14:11280	Kelly - 2	Low	Rep2	61	61	.	.	.	.	.	.	6	6	6	5	3	6	32	42	43	47	43	41	140	154	154	157	111	155	.	.	.	.	.	.	43	43	43	12	42	41	62	57	58	22
Minnesota	101079	Inbred005	DK3IIH6	SP14:11116	St Paul - 1	High	Rep1	80	79	14	15	14	15	14	15	6	6	5	6	5	5	58	57	58	68	64	76	168	158	155	169	166	164	.	.	.	.	.	.	.	.	.	.	.	.	4	16	13	16
Minnesota	102083	Inbred005	DK3IIH6	SP14:11116	St Paul - 1	High	Rep2	80	79	14	14	15	15	14	14	5	6	6	5	6	6	70	65	71	78	66	68	158	176	175	175	184	171	.	.	.	.	.	.	.	.	.	.	.	.	19	18	19	14
Minnesota	103074	Inbred005	DK3IIH6	SP14:11116	St Paul - 1	Low	Rep1	82	81	14	15	15	14	.	.	5	5	5	6	.	.	72	67	71	63	.	.	165	154	177	168	.	.	.	.	.	.	.	.	.	.	.	.	.	.	15	13	19	12
Minnesota	104073	Inbred005	DK3IIH6	SP14:11116	St Paul - 1	Low	Rep2	80	79	14	14	15	14	13	13	5	5	5	5	5	6	66	72	75	78	84	67	165	172	169	177	177	173	.	.	.	.	.	.	.	.	.	.	.	.	17	17	19	17
Minnesota	105062	Inbred005	DK3IIH6	SP14:11116	St Paul - 2	High	Rep1	69	69	14	14	13	15	14	15	5	6	5	5	6	5	63	66	81	79	65	72	155	169	178	162	171	162	.	.	.	.	.	.	20	18	18	19	18	20	30	33	34	32
Minnesota	106063	Inbred005	DK3IIH6	SP14:11116	St Paul - 2	High	Rep2	68	68	14	14	14	15	15	14	6	6	5	5	5	5	72	74	71	82	80	71	179	180	164	177	171	166	.	.	.	.	.	.	19	21	21	16	19	21	32	34	32	24
Minnesota	107067	Inbred005	DK3IIH6	SP14:11116	St Paul - 2	Low	Rep1	75	72	14	15	14	13	14	13	5	5	6	6	6	5	64	71	66	78	77	76	156	160	165	174	180	161	.	.	.	.	.	.	11	16	17	14	13	17	22	24	20	24
Minnesota	108072	Inbred005	DK3IIH6	SP14:11116	St Paul - 2	Low	Rep2	65	71	15	14	13	15	15	14	6	6	6	5	5	5	54	62	58	63	62	65	154	156	159	149	153	149	.	.	.	.	.	.	16	16	15	14	16	14	25	27	25	22
Minnesota	109065	Inbred005	DK3IIH6	SP14:11116	Waseca	High	Rep1	66	68	.	.	.	.	.	.	.	.	.	.	.	.	81	71	70	65	65	68	163	170	167	162	168	163	.	.	.	.	.	.	.	.	.	.	.	.	.	.	.	.
Minnesota	110060	Inbred005	DK3IIH6	SP14:11116	Waseca	High	Rep2	62	64	.	.	.	.	.	.	.	.	.	.	.	.	74	54	65	63	60	69	158	154	164	162	159	157	.	.	.	.	.	.	.	.	.	.	.	.	.	.	.	.
Minnesota	111063	Inbred005	DK3IIH6	SP14:11116	Waseca	Low	Rep1	61	64	.	.	.	.	.	.	.	.	.	.	.	.	62	54	61	82	61	66	150	156	160	172	156	167	.	.	.	.	.	.	.	.	.	.	.	.	.	.	.	.
Minnesota	112083	Inbred005	DK3IIH6	SP14:11116	Waseca	Low	Rep2	68	71	.	.	.	.	.	.	.	.	.	.	.	.	.	.	.	.	.	.	.	.	.	.	.	.	.	.	.	.	.	.	.	.	.	.	.	.	.	.	.	.
Wisconsin	217063	Inbred005	DK3IIH6	SP14:11116	Arlington	High	Rep1	65	66	.	.	.	.	.	.	.	.	.	.	.	.	95	65	85	80	75	.	180	180	185	175	180	.	.	.	.	.	.	.	.	.	.	.	.	.	.	.	.	.
Wisconsin	218067	Inbred005	DK3IIH6	SP14:11116	Arlington	High	Rep2	64	65	.	.	.	.	.	.	.	.	.	.	.	.	70	80	85	45	80	.	165	170	180	115	180	.	.	.	.	.	.	.	.	.	.	.	.	.	.	.	.	.
Wisconsin	219064	Inbred005	DK3IIH6	SP14:11116	Arlington	Low	Rep1	63	64	.	.	.	.	.	.	.	.	.	.	.	.	115	65	75	80	75	.	165	160	175	175	170	.	.	.	.	.	.	.	.	.	.	.	.	.	.	.	.	.
Wisconsin	220052	Inbred005	DK3IIH6	SP14:11116	Arlington	Low	Rep2	65	66	.	.	.	.	.	.	.	.	.	.	.	.	80	50	65	65	80	.	165	155	160	160	160	.	.	.	.	.	.	.	.	.	.	.	.	.	.	.	.	.
Iowa	321075	Inbred005	DK3IIH6	SP14:11116	Curtiss - 1	High	Rep1	66	66	13	14	14	13	14	13	6	5	6	5	4	5	60	71	64	83	61	76	168	167	175	179	163	.	.	.	.	.	.	.	.	.	.	.	.	.	38	45	42	37
Iowa	322055	Inbred005	DK3IIH6	SP14:11116	Curtiss - 1	High	Rep2	65	65	14	14	13	13	14	.	6	5	6	5	5	.	74	62	78	75	70	.	168	175	169	170	161	.	.	.	.	.	.	.	.	.	.	.	.	.	47	51	34	49
Iowa	323056	Inbred005	DK3IIH6	SP14:11116	Curtiss - 1	Low	Rep1	66	66	.	13	.	.	.	.	.	5	.	.	.	.	.	59	.	.	.	.	.	.	.	.	.	.	.	.	.	.	.	.	.	.	.	.	.	.	47	41	42	34
Iowa	324053	Inbred005	DK3IIH6	SP14:11116	Curtiss - 1	Low	Rep2	66	65	13	14	14	12	13	13	.	.	.	.	.	6	43	60	57	66	43	60	.	.	.	.	.	152	.	.	.	.	.	.	.	.	.	.	.	.	52	43	47	47
Iowa	325059	Inbred005	DK3IIH6	SP14:11116	Curtiss - 2	High	Rep1	60	59	14	13	.	15	.	14	.	5	.	.	.	6	79	74	.	82	.	73	.	146	.	.	.	160	24	25	25	28	24	27	47	48	48	51	46	51	72	70	71	77
Iowa	326058	Inbred005	DK3IIH6	SP14:11116	Curtiss - 2	High	Rep2	59	59	14	13	13	14	14	14	.	.	.	4	.	5	76	76	85	81	82	80	.	.	.	162	.	171	27	25	27	25	29	27	51	50	54	50	52	55	75	76	77	74
Iowa	327067	Inbred005	DK3IIH6	SP14:11116	Curtiss - 2	Low	Rep1	58	57	.	.	.	.	.	.	5	.	5	6	.	5	67	.	74	65	73	62	152	.	147	154	.	144	27	.	26	25	26	19	51	.	50	49	52	44	77	.	73	71
Iowa	328063	Inbred005	DK3IIH6	SP14:11116	Curtiss - 2	Low	Rep2	59	57	15	14	14	15	14	14	5	5	5	4	4	5	85	77	69	74	82	73	166	162	157	157	154	168	25	26	15	27	22	12	54	55	35	51	46	30	81	84	60	77
Iowa	329082	Inbred005	DK3IIH6	SP14:11116	Kelly - 1	High	Rep1	59	61	.	.	.	.	.	.	4	5	5	.	5	4	90	73	84	.	82	100	168	171	174	.	172	176	.	.	.	.	.	.	39	39	40	37	39	36	63	60	64	60
Iowa	330072	Inbred005	DK3IIH6	SP14:11116	Kelly - 1	High	Rep2	59	61	.	.	.	.	.	.	4	5	5	5	5	5	75	82	86	81	66	70	166	174	181	174	163	174	.	.	.	.	.	.	41	38	39	41	41	40	63	59	65	64
Iowa	331065	Inbred005	DK3IIH6	SP14:11116	Kelly - 1	Low	Rep1	61	61	.	.	.	.	.	.	5	6	5	.	5	.	72	58	77	.	54	.	166	160	157	.	152	.	18	22	17	20	20	.	38	37	31	35	35	.	58	59	51	59
Iowa	332063	Inbred005	DK3IIH6	SP14:11116	Kelly - 1	Low	Rep2	60	60	.	.	.	.	.	.	6	5	5	4	4	.	39	60	70	60	60	70	158	165	166	170	150	.	21	24	20	20	22	24	40	41	38	39	43	45	58	62	56	59
Iowa	333082	Inbred005	DK3IIH6	SP14:11116	Kelly - 2	High	Rep1	61	61	.	.	.	.	.	.	5	5	4	4	5	5	74	70	90	70	91	68	168	166	177	167	185	188	24	25	20	21	17	19	45	44	40	41	36	43	68	69	64	66
Iowa	334078	Inbred005	DK3IIH6	SP14:11116	Kelly - 2	High	Rep2	61	60	.	.	.	.	.	.	4	5	6	6	4	5	72	78	64	56	87	79	163	173	157	160	172	178	22	19	24	24	19	19	39	38	44	43	39	35	62	62	68	69
Iowa	335066	Inbred005	DK3IIH6	SP14:11116	Kelly - 2	Low	Rep1	63	63	.	.	.	.	.	.	4	4	.	5	5	5	67	73	.	71	73	72	148	156	.	170	160	151	.	.	.	.	.	.	32	28	26	22	29	35	47	46	44	37
Iowa	336081	Inbred005	DK3IIH6	SP14:11116	Kelly - 2	Low	Rep2	61	61	.	.	.	.	.	.	.	5	4	4	6	5	77	76	81	87	74	76	.	174	172	171	167	170	.	.	.	.	.	.	35	34	27	27	38	35	54	52	43	44
Minnesota	101051	Inbred006	LH198	SP14:11288	St Paul - 1	High	Rep1	83	82	14	14	14	14	14	14	6	5	5	6	6	6	92	99	91	99	101	100	197	186	183	200	209	212	.	.	.	.	.	.	.	.	.	.	.	.	19	13	19	22
Minnesota	102061	Inbred006	LH198	SP14:11288	St Paul - 1	High	Rep2	81	83	.	14	14	14	14	14	.	6	6	6	6	6	.	96	89	91	79	92	173	191	178	189	176	194	.	.	.	.	.	.	.	.	.	.	.	.	18	23	21	23
Minnesota	103071	Inbred006	LH198	SP14:11288	St Paul - 1	Low	Rep1	82	81	14	14	14	14	15	.	6	.	6	.	5	.	83	89	83	86	100	94	176	.	179	.	175	.	.	.	.	.	.	.	.	.	.	.	.	.	20	19	19	16
Minnesota	104083	Inbred006	LH198	SP14:11288	St Paul - 1	Low	Rep2	81	80	14	14	14	14	14	14	6	6	.	6	6	6	84	87	.	74	86	88	177	184	.	179	181	186	.	.	.	.	.	.	.	.	.	.	.	.	15	20	17	22
Minnesota	105073	Inbred006	LH198	SP14:11288	St Paul - 2	High	Rep1	69	69	14	13	14	14	.	14	6	6	6	5	.	6	104	86	107	109	91	114	191	170	194	194	196	206	.	.	.	.	.	.	23	18	24	23	26	26	33	45	44	44
Minnesota	106076	Inbred006	LH198	SP14:11288	St Paul - 2	High	Rep2	69	70	14	13	15	13	14	13	6	6	6	6	5	6	89	104	104	.	113	101	176	191	188	166	178	182	.	.	.	.	.	.	18	24	24	22	19	18	26	41	40	41
Minnesota	107078	Inbred006	LH198	SP14:11288	St Paul - 2	Low	Rep1	73	71	13	.	13	13	13	13	6	.	6	6	5	6	79	71	74	79	74	76	168	.	171	174	153	168	.	.	.	.	.	.	21	20	21	21	19	20	38	41	39	40
Minnesota	108051	Inbred006	LH198	SP14:11288	St Paul - 2	Low	Rep2	75	74	14	14	14	13	14	13	5	5	6	5	5	6	91	88	94	83	82	81	172	164	185	167	180	181	.	.	.	.	.	.	18	18	20	23	24	10	41	43	45	39
Minnesota	109062	Inbred006	LH198	SP14:11288	Waseca	High	Rep1	68	68	.	.	.	.	.	.	.	.	.	.	.	.	83	81	94	82	86	91	173	183	177	173	177	181	.	.	.	.	.	.	.	.	.	.	.	.	.	.	.	.
Minnesota	110073	Inbred006	LH198	SP14:11288	Waseca	High	Rep2	70	71	.	.	.	.	.	.	.	.	.	.	.	.	77	82	69	80	72	77	178	170	177	169	156	174	.	.	.	.	.	.	.	.	.	.	.	.	.	.	.	.
Minnesota	111076	Inbred006	LH198	SP14:11288	Waseca	Low	Rep1	63	66	.	.	.	.	.	.	.	.	.	.	.	.	74	66	85	76	76	74	155	143	158	160	169	159	.	.	.	.	.	.	.	.	.	.	.	.	.	.	.	.
Minnesota	112063	Inbred006	LH198	SP14:11288	Waseca	Low	Rep2	69	69	.	.	.	.	.	.	.	.	.	.	.	.	75	74	77	68	72	68	170	162	161	154	169	146	.	.	.	.	.	.	.	.	.	.	.	.	.	.	.	.
Wisconsin	217081	Inbred006	LH198	SP14:11288	Arlington	High	Rep1	65	66	.	.	.	.	.	.	.	.	.	.	.	.	90	105	100	100	100	.	195	195	190	195	190	.	.	.	.	.	.	.	.	.	.	.	.	.	.	.	.	.
Wisconsin	218069	Inbred006	LH198	SP14:11288	Arlington	High	Rep2	69	70	.	.	.	.	.	.	.	.	.	.	.	.	90	100	95	105	90	.	175	195	185	205	195	.	.	.	.	.	.	.	.	.	.	.	.	.	.	.	.	.
Wisconsin	219080	Inbred006	LH198	SP14:11288	Arlington	Low	Rep1	69	70	.	.	.	.	.	.	.	.	.	.	.	.	75	85	80	100	90	.	175	180	165	185	175	.	.	.	.	.	.	.	.	.	.	.	.	.	.	.	.	.
Wisconsin	220056	Inbred006	LH198	SP14:11288	Arlington	Low	Rep2	69	70	.	.	.	.	.	.	.	.	.	.	.	.	85	80	75	80	85	.	165	170	180	155	185	.	.	.	.	.	.	.	.	.	.	.	.	.	.	.	.	.
Iowa	321072	Inbred006	LH198	SP14:11288	Curtiss - 1	High	Rep1	69	68	14	11	14	14	14	.	5	4	5	5	5	.	104	84	97	89	104	.	197	157	194	179	195	.	.	.	.	.	.	.	.	.	.	.	.	.	65	60	58	57
Iowa	322064	Inbred006	LH198	SP14:11288	Curtiss - 1	High	Rep2	69	68	14	13	14	14	13	14	6	5	5	5	5	5	97	91	95	94	77	90	205	185	200	199	170	186	.	.	.	.	.	.	.	.	.	.	.	.	50	63	62	66
Iowa	323054	Inbred006	LH198	SP14:11288	Curtiss - 1	Low	Rep1	67	66	.	14	14	.	14	.	.	5	5	.	4	5	.	84	85	.	87	67	.	174	167	.	166	144	.	.	.	.	.	.	.	.	.	.	.	.	62	64	62	.
Iowa	324080	Inbred006	LH198	SP14:11288	Curtiss - 1	Low	Rep2	68	68	14	13	13	13	14	.	5	5	6	.	.	.	84	80	78	75	81	.	165	163	182	.	.	.	.	.	.	.	.	.	.	.	.	.	.	.	59	62	61	60
Iowa	325078	Inbred006	LH198	SP14:11288	Curtiss - 2	High	Rep1	62	62	13	14	.	14	13	13	5	3	5	4	5	5	98	98	104	99	105	100	.	195	182	199	202	.	36	29	31	32	33	32	65	57	58	61	58	59	93	81	84	87
Iowa	326077	Inbred006	LH198	SP14:11288	Curtiss - 2	High	Rep2	61	60	13	13	13	13	13	13	5	6	.	5	6	.	103	93	99	94	80	95	200	196	.	199	182	.	29	34	31	31	30	24	57	61	63	60	57	55	84	88	92	87
Iowa	327082	Inbred006	LH198	SP14:11288	Curtiss - 2	Low	Rep1	61	60	.	.	.	.	.	.	.	5	.	5	6	6	80	81	86	94	72	78	.	161	.	176	160	170	32	32	28	32	29	33	58	58	55	60	51	62	83	85	76	89
Iowa	328052	Inbred006	LH198	SP14:11288	Curtiss - 2	Low	Rep2	62	60	.	.	.	.	.	.	5	6	5	6	5	4	79	76	82	87	83	86	176	171	172	180	180	167	33	27	32	30	35	31	57	52	59	57	61	58	82	74	84	82
Iowa	329074	Inbred006	LH198	SP14:11288	Kelly - 1	High	Rep1	64	64	.	.	.	.	.	.	5	.	6	5	.	6	93	.	98	108	.	104	198	.	225	220	.	203	.	.	.	.	.	.	40	45	43	32	25	22	61	65	65	54
Iowa	330073	Inbred006	LH198	SP14:11288	Kelly - 1	High	Rep2	62	61	.	.	.	.	.	.	5	5	5	5	6	5	102	96	105	100	89	105	201	198	207	199	210	205	.	.	.	.	.	.	51	50	49	52	51	48	76	77	74	77
Iowa	331058	Inbred006	LH198	SP14:11288	Kelly - 1	Low	Rep1	66	64	.	.	.	.	.	.	5	4	5	5	4	5	90	90	83	75	89	84	171	180	174	141	170	171	25	25	25	25	28	21	43	40	40	48	48	41	64	65	58	71
Iowa	332078	Inbred006	LH198	SP14:11288	Kelly - 1	Low	Rep2	65	64	.	.	.	.	.	.	6	5	6	.	5	5	90	65	80	.	77	89	173	136	167	120	178	166	27	24	25	22	22	20	46	45	43	40	40	31	74	72	65	57
Iowa	333057	Inbred006	LH198	SP14:11288	Kelly - 2	High	Rep1	65	65	.	.	.	.	.	.	5	5	.	6	5	6	87	95	.	97	102	93	203	204	145	210	215	218	28	30	26	23	30	26	51	55	47	45	53	40	79	81	71	70
Iowa	334052	Inbred006	LH198	SP14:11288	Kelly - 2	High	Rep2	65	65	.	.	.	.	.	.	5	6	.	.	4	.	93	94	.	.	98	87	194	203	.	176	192	.	30	30	28	30	25	28	53	54	53	55	44	51	80	80	80	79
Iowa	335076	Inbred006	LH198	SP14:11288	Kelly - 2	Low	Rep1	.	65	.	.	.	.	.	.	5	5	6	6	5	5	83	81	69	77	90	90	186	174	172	162	204	201	.	.	.	.	.	.	33	18	32	31	37	40	48	30	50	49
Iowa	336069	Inbred006	LH198	SP14:11288	Kelly - 2	Low	Rep2	62	61	.	.	.	.	.	.	5	4	5	5	6	5	88	74	76	84	78	84	170	181	160	187	184	171	.	.	.	.	.	.	53	53	45	44	45	46	72	73	65	63
Minnesota	101059	Inbred007	PHK56	SP14:11372	St Paul - 1	High	Rep1	83	83	13	13	12	12	13	13	5	5	6	6	6	5	88	81	71	60	78	75	195	180	183	180	204	180	.	.	.	.	.	.	.	.	.	.	.	.	6	20	20	13
Minnesota	102062	Inbred007	PHK56	SP14:11372	St Paul - 1	High	Rep2	83	83	13	13	12	12	14	14	6	5	6	5	5	4	80	90	71	72	83	87	179	195	189	178	176	173	.	.	.	.	.	.	.	.	.	.	.	.	12	18	17	21
Minnesota	103072	Inbred007	PHK56	SP14:11372	St Paul - 1	Low	Rep1	83	83	12	13	13	12	12	.	6	5	5	5	6	.	69	79	78	61	53	.	186	177	179	152	162	.	.	.	.	.	.	.	.	.	.	.	.	.	16	19	17	14
Minnesota	104052	Inbred007	PHK56	SP14:11372	St Paul - 1	Low	Rep2	83	83	13	12	13	12	13	13	5	6	5	5	5	6	73	57	68	58	70	65	172	169	174	149	173	181	.	.	.	.	.	.	.	.	.	.	.	.	18	10	20	11
Minnesota	105080	Inbred007	PHK56	SP14:11372	St Paul - 2	High	Rep1	66	68	12	12	.	13	13	13	6	5	.	5	5	6	79	76	91	81	94	.	186	174	180	174	194	.	.	.	.	.	.	.	22	22	22	19	13	17	33	32	33	23
Minnesota	106060	Inbred007	PHK56	SP14:11372	St Paul - 2	High	Rep2	68	68	13	11	13	12	13	12	5	6	6	5	5	5	76	66	83	83	92	83	171	177	190	179	184	169	.	.	.	.	.	.	23	17	22	21	20	19	36	30	32	33
Minnesota	107070	Inbred007	PHK56	SP14:11372	St Paul - 2	Low	Rep1	72	75	13	13	12	13	14	13	6	6	6	6	5	5	79	70	66	77	86	76	185	177	174	192	182	170	.	.	.	.	.	.	15	20	18	19	20	21	28	29	31	30
Minnesota	108074	Inbred007	PHK56	SP14:11372	St Paul - 2	Low	Rep2	74	75	12	13	14	13	12	14	6	5	5	6	6	6	72	70	90	72	63	78	185	168	185	186	178	168	.	.	.	.	.	.	17	9	22	10	23	21	23	33	23	35
Minnesota	109054	Inbred007	PHK56	SP14:11372	Waseca	High	Rep1	69	70	.	.	.	.	.	.	.	.	.	.	.	.	68	83	86	68	90	75	182	185	184	189	191	192	.	.	.	.	.	.	.	.	.	.	.	.	.	.	.	.
Minnesota	110053	Inbred007	PHK56	SP14:11372	Waseca	High	Rep2	65	67	.	.	.	.	.	.	.	.	.	.	.	.	65	71	81	64	66	68	167	171	182	161	167	183	.	.	.	.	.	.	.	.	.	.	.	.	.	.	.	.
Minnesota	111071	Inbred007	PHK56	SP14:11372	Waseca	Low	Rep1	68	70	.	.	.	.	.	.	.	.	.	.	.	.	64	59	55	66	61	69	168	159	178	170	168	174	.	.	.	.	.	.	.	.	.	.	.	.	.	.	.	.
Minnesota	112064	Inbred007	PHK56	SP14:11372	Waseca	Low	Rep2	69	69	.	.	.	.	.	.	.	.	.	.	.	.	61	55	54	53	55	56	155	145	156	152	155	165	.	.	.	.	.	.	.	.	.	.	.	.	.	.	.	.
Wisconsin	217065	Inbred007	PHK56	SP14:11372	Arlington	High	Rep1	69	71	.	.	.	.	.	.	.	.	.	.	.	.	90	95	75	80	100	.	190	190	195	205	205	.	.	.	.	.	.	.	.	.	.	.	.	.	.	.	.	.
Wisconsin	218063	Inbred007	PHK56	SP14:11372	Arlington	High	Rep2	69	70	.	.	.	.	.	.	.	.	.	.	.	.	70	75	85	80	95	.	190	195	185	200	195	.	.	.	.	.	.	.	.	.	.	.	.	.	.	.	.	.
Wisconsin	219062	Inbred007	PHK56	SP14:11372	Arlington	Low	Rep1	69	70	.	.	.	.	.	.	.	.	.	.	.	.	80	80	80	75	70	.	185	180	180	175	175	.	.	.	.	.	.	.	.	.	.	.	.	.	.	.	.	.
Wisconsin	220051	Inbred007	PHK56	SP14:11372	Arlington	Low	Rep2	69	70	.	.	.	.	.	.	.	.	.	.	.	.	80	60	70	80	80	.	185	200	180	180	180	.	.	.	.	.	.	.	.	.	.	.	.	.	.	.	.	.
Iowa	321057	Inbred007	PHK56	SP14:11372	Curtiss - 1	High	Rep1	68	69	12	12	.	13	12	13	6	6	.	5	5	5	80	73	.	89	84	90	199	201	.	192	187	187	.	.	.	.	.	.	.	.	.	.	.	.	44	49	48	42
Iowa	322073	Inbred007	PHK56	SP14:11372	Curtiss - 1	High	Rep2	67	68	13	13	12	12	12	12	5	5	6	5	4	4	82	77	72	75	70	81	173	185	190	182	173	184	.	.	.	.	.	.	.	.	.	.	.	.	36	48	45	45
Iowa	323057	Inbred007	PHK56	SP14:11372	Curtiss - 1	Low	Rep1	67	67	.	.	12	13	11	.	.	.	6	6	6	.	.	.	55	53	45	.	.	.	168	172	160	.	.	.	.	.	.	.	.	.	.	.	.	.	42	51	44	45
Iowa	324063	Inbred007	PHK56	SP14:11372	Curtiss - 1	Low	Rep2	66	67	12	.	11	13	12	13	6	5	5	6	.	5	60	68	65	71	63	67	177	174	157	181	.	161	.	.	.	.	.	.	.	.	.	.	.	.	45	45	46	51
Iowa	325072	Inbred007	PHK56	SP14:11372	Curtiss - 2	High	Rep1	61	61	13	13	13	12	13	13	5	4	5	5	5	5	80	85	80	71	76	78	177	168	180	166	170	170	28	28	28	24	27	27	46	44	48	46	42	42	74	66	72	72
Iowa	326081	Inbred007	PHK56	SP14:11372	Curtiss - 2	High	Rep2	60	60	12	12	12	13	12	13	5	5	5	5	5	5	64	71	73	87	80	96	164	169	172	186	180	197	30	29	29	31	25	29	51	51	47	50	51	49	71	70	66	67
Iowa	327064	Inbred007	PHK56	SP14:11372	Curtiss - 2	Low	Rep1	60	60	.	.	.	.	.	.	5	5	5	5	.	5	61	70	71	78	.	71	156	152	175	180	.	170	29	31	21	31	.	25	48	49	38	55	.	45	72	70	51	77
Iowa	328073	Inbred007	PHK56	SP14:11372	Curtiss - 2	Low	Rep2	60	60	13	12	13	12	13	12	5	5	5	5	6	6	73	56	78	67	61	56	166	146	173	178	176	161	28	29	29	26	29	31	50	50	49	41	51	52	72	72	69	64
Iowa	329081	Inbred007	PHK56	SP14:11372	Kelly - 1	High	Rep1	61	61	.	.	.	.	.	.	5	5	5	5	5	5	82	82	81	86	83	90	191	197	198	199	196	202	.	.	.	.	.	.	25	34	36	36	40	36	38	59	57	57
Iowa	330077	Inbred007	PHK56	SP14:11372	Kelly - 1	High	Rep2	62	62	.	.	.	.	.	.	4	5	5	5	5	5	82	84	99	93	106	91	180	202	210	202	213	206	.	.	.	.	.	.	40	39	38	32	37	37	64	61	61	56
Iowa	331060	Inbred007	PHK56	SP14:11372	Kelly - 1	Low	Rep1	63	63	.	.	.	.	.	.	.	5	6	5	5	5	.	84	65	66	75	80	.	177	186	182	180	185	20	25	25	24	24	24	.	38	39	34	39	36	.	60	59	54
Iowa	332052	Inbred007	PHK56	SP14:11372	Kelly - 1	Low	Rep2	63	62	.	.	.	.	.	.	5	5	5	6	5	6	71	61	65	71	78	68	170	169	169	200	188	170	24	22	20	20	24	22	38	36	36	35	38	38	56	51	51	52
Iowa	333073	Inbred007	PHK56	SP14:11372	Kelly - 2	High	Rep1	63	63	.	.	.	.	.	.	6	5	6	5	6	5	74	67	77	75	84	79	203	178	206	188	218	187	25	22	26	25	24	25	41	31	41	41	40	42	63	49	67	65
Iowa	334064	Inbred007	PHK56	SP14:11372	Kelly - 2	High	Rep2	62	63	.	.	.	.	.	.	5	5	6	6	4	4	82	68	82	77	90	92	193	179	204	178	182	198	24	26	26	23	23	24	43	44	42	39	37	39	67	66	67	60
Iowa	335080	Inbred007	PHK56	SP14:11372	Kelly - 2	Low	Rep1	65	65	.	.	.	.	.	.	5	5	5	5	5	5	85	82	89	72	82	68	199	182	195	191	187	178	.	.	.	.	.	.	30	32	25	34	31	30	45	47	36	46
Iowa	336071	Inbred007	PHK56	SP14:11372	Kelly - 2	Low	Rep2	61	61	.	.	.	.	.	.	5	5	5	5	6	5	65	82	74	78	82	70	154	193	182	184	185	174	.	.	.	.	.	.	42	40	41	36	42	35	62	62	59	55
Minnesota	101054	Inbred008	W606S	SP14:10870	St Paul - 1	High	Rep1	83	83	14	14	14	13	13	13	6	6	.	7	6	6	75	99	87	94	97	96	183	220	.	.	212	198	.	.	.	.	.	.	.	.	.	.	.	.	12	19	19	17
Minnesota	102078	Inbred008	W606S	SP14:10870	St Paul - 1	High	Rep2	83	83	13	13	13	13	13	.	6	.	7	6	6	.	93	.	90	99	.	.	218	.	201	202	.	.	.	.	.	.	.	.	.	.	.	.	.	.	17	16	17	9
Minnesota	103078	Inbred008	W606S	SP14:10870	St Paul - 1	Low	Rep1	83	83	15	13	14	14	13	.	6	8	7	6	7	.	100	81	69	85	79	.	207	205	180	.	207	.	.	.	.	.	.	.	.	.	.	.	.	.	13	16	9	10
Minnesota	104055	Inbred008	W606S	SP14:10870	St Paul - 1	Low	Rep2	83	83	13	14	13	13	13	.	7	6	7	7	7	.	84	73	92	.	87	92	199	202	192	.	205	217	.	.	.	.	.	.	.	.	.	.	.	.	15	15	16	17
Minnesota	105059	Inbred008	W606S	SP14:10870	St Paul - 2	High	Rep1	64	64	13	13	12	13	13	12	7	8	7	7	7	7	80	86	77	84	84	63	174	189	178	197	204	174	.	.	.	.	.	.	12	17	10	17	18	16	23	29	23	30
Minnesota	106083	Inbred008	W606S	SP14:10870	St Paul - 2	High	Rep2	66	66	13	13	13	12	13	.	7	7	5	8	7	.	76	80	90	74	60	85	189	190	167	175	137	177	.	.	.	.	.	.	20	20	19	12	6	22	36	35	34	25
Minnesota	107052	Inbred008	W606S	SP14:10870	St Paul - 2	Low	Rep1	76	76	13	13	13	13	13	13	7	7	7	7	7	7	66	73	59	58	72	70	187	206	190	185	176	195	.	.	.	.	.	.	11	16	19	20	17	18	29	30	27	29
Minnesota	108077	Inbred008	W606S	SP14:10870	St Paul - 2	Low	Rep2	74	75	13	13	13	13	14	13	8	7	7	8	7	7	45	58	63	50	63	51	172	180	177	174	183	181	.	.	.	.	.	.	13	13	10	11	9	19	22	23	21	20
Minnesota	109063	Inbred008	W606S	SP14:10870	Waseca	High	Rep1	70	70	.	.	.	.	.	.	.	.	.	.	.	.	64	79	70	68	65	63	177	186	170	182	176	154	.	.	.	.	.	.	.	.	.	.	.	.	.	.	.	.
Minnesota	110083	Inbred008	W606S	SP14:10870	Waseca	High	Rep2	.	.	.	.	.	.	.	.	.	.	.	.	.	.	.	.	.	.	.	.	.	.	.	.	.	.	.	.	.	.	.	.	.	.	.	.	.	.	.	.	.	.
Minnesota	111080	Inbred008	W606S	SP14:10870	Waseca	Low	Rep1	68	68	.	.	.	.	.	.	.	.	.	.	.	.	79	61	45	62	75	.	178	175	155	177	174	.	.	.	.	.	.	.	.	.	.	.	.	.	.	.	.	.
Minnesota	112068	Inbred008	W606S	SP14:10870	Waseca	Low	Rep2	70	71	.	.	.	.	.	.	.	.	.	.	.	.	46	63	32	39	43	42	154	160	137	135	146	151	.	.	.	.	.	.	.	.	.	.	.	.	.	.	.	.
Wisconsin	217060	Inbred008	W606S	SP14:10870	Arlington	High	Rep1	69	70	.	.	.	.	.	.	.	.	.	.	.	.	90	80	85	85	85	.	195	210	210	205	210	.	.	.	.	.	.	.	.	.	.	.	.	.	.	.	.	.
Wisconsin	218054	Inbred008	W606S	SP14:10870	Arlington	High	Rep2	69	70	.	.	.	.	.	.	.	.	.	.	.	.	85	80	95	85	95	.	215	205	195	220	220	.	.	.	.	.	.	.	.	.	.	.	.	.	.	.	.	.
Wisconsin	219075	Inbred008	W606S	SP14:10870	Arlington	Low	Rep1	69	70	.	.	.	.	.	.	.	.	.	.	.	.	85	80	80	70	70	.	205	205	200	190	200	.	.	.	.	.	.	.	.	.	.	.	.	.	.	.	.	.
Wisconsin	220083	Inbred008	W606S	SP14:10870	Arlington	Low	Rep2	69	70	.	.	.	.	.	.	.	.	.	.	.	.	85	95	75	85	85	.	220	210	215	210	210	.	.	.	.	.	.	.	.	.	.	.	.	.	.	.	.	.
Iowa	321063	Inbred008	W606S	SP14:10870	Curtiss - 1	High	Rep1	74	70	13	.	14	13	13	14	6	.	5	5	5	4	88	.	106	87	88	96	.	.	208	207	188	200	.	.	.	.	.	.	.	.	.	.	.	.	43	32	47	48
Iowa	322053	Inbred008	W606S	SP14:10870	Curtiss - 1	High	Rep2	70	69	14	13	14	.	.	13	4	5	4	.	.	6	98	97	104	.	.	101	.	225	.	.	.	194	.	.	.	.	.	.	.	.	.	.	.	.	50	47	52	.
Iowa	323078	Inbred008	W606S	SP14:10870	Curtiss - 1	Low	Rep1	69	68	13	13	13	13	13	.	6	6	6	6	7	.	58	87	77	89	89	.	176	192	177	188	188	.	.	.	.	.	.	.	.	.	.	.	.	.	47	48	50	47
Iowa	324076	Inbred008	W606S	SP14:10870	Curtiss - 1	Low	Rep2	69	70	16	15	15	14	14	13	.	4	6	4	.	.	85	101	93	88	95	75	.	183	204	184	.	.	.	.	.	.	.	.	.	.	.	.	.	.	41	40	38	43
Iowa	325058	Inbred008	W606S	SP14:10870	Curtiss - 2	High	Rep1	63	64	12	14	14	13	13	14	6	5	5	5	6	5	65	82	92	76	75	91	158	163	172	175	166	175	18	18	23	22	20	19	38	41	50	46	43	40	58	65	74	71
Iowa	326072	Inbred008	W606S	SP14:10870	Curtiss - 2	High	Rep2	63	63	13	13	.	13	14	13	5	6	.	6	5	6	98	90	.	82	103	86	198	187	.	180	195	183	21	17	.	4	17	24	42	39	.	37	50	37	68	65	.	60
Iowa	327060	Inbred008	W606S	SP14:10870	Curtiss - 2	Low	Rep1	62	61	.	.	.	.	.	.	5	6	5	5	6	.	79	90	83	80	91	80	168	175	179	186	202	.	19	20	19	21	20	23	38	47	40	48	45	49	64	76	62	77
Iowa	328060	Inbred008	W606S	SP14:10870	Curtiss - 2	Low	Rep2	63	62	14	14	14	13	13	14	5	5	5	6	6	5	103	104	103	81	69	87	200	178	190	181	165	193	27	22	20	14	20	26	51	50	42	32	45	54	72	77	69	55
Iowa	329060	Inbred008	W606S	SP14:10870	Kelly - 1	High	Rep1	63	64	.	.	.	.	.	.	.	5	5	6	6	6	85	107	101	84	85	75	.	207	193	190	187	176	.	.	.	.	.	.	34	35	37	27	33	34	55	57	60	44
Iowa	330075	Inbred008	W606S	SP14:10870	Kelly - 1	High	Rep2	63	64	.	.	.	.	.	.	5	4	5	5	6	5	95	120	116	100	100	100	207	212	219	210	223	205	.	.	.	.	.	.	38	31	36	32	35	41	60	62	58	54
Iowa	331074	Inbred008	W606S	SP14:10870	Kelly - 1	Low	Rep1	67	67	.	.	.	.	.	.	6	5	5	5	6	.	86	83	79	79	72	.	210	204	188	189	186	.	21	23	19	25	21	22	41	36	40	35	39	38	63	54	62	51
Iowa	332064	Inbred008	W606S	SP14:10870	Kelly - 1	Low	Rep2	67	67	.	.	.	.	.	.	7	7	7	8	7	6	88	78	85	80	90	85	193	190	213	211	223	205	17	17	21	17	20	19	38	36	42	35	42	40	59	55	65	59
Iowa	333071	Inbred008	W606S	SP14:10870	Kelly - 2	High	Rep1	69	69	.	.	.	.	.	.	.	7	7	4	6	.	97	70	77	108	80	93	.	203	196	192	190	.	18	18	21	12	17	19	37	38	42	28	37	38	57	64	63	45
Iowa	334074	Inbred008	W606S	SP14:10870	Kelly - 2	High	Rep2	67	67	.	.	.	.	.	.	6	.	6	6	6	5	92	57	79	77	102	94	201	.	194	190	213	209	18	15	17	17	21	21	40	34	38	37	44	42	64	53	57	58
Iowa	335056	Inbred008	W606S	SP14:10870	Kelly - 2	Low	Rep1	61	63	.	.	.	.	.	.	6	6	.	5	.	4	81	100	.	102	.	101	204	209	.	196	.	173	.	.	.	.	.	.	31	34	38	40	39	39	55	53	61	61
Iowa	336079	Inbred008	W606S	SP14:10870	Kelly - 2	Low	Rep2	66	66	.	.	.	.	.	.	6	6	6	6	6	6	50	76	90	78	84	70	185	193	201	205	200	184	.	.	.	.	.	.	30	27	30	28	31	34	50	46	52	47
Minnesota	101068	Inbred009	LH82	SP14:10792	St Paul - 1	High	Rep1	81	80	12	14	13	13	12	13	6	6	6	5	5	5	75	89	84	78	71	87	166	177	175	163	165	166	.	.	.	.	.	.	.	.	.	.	.	.	15	15	8	17
Minnesota	102082	Inbred009	LH82	SP14:10792	St Paul - 1	High	Rep2	80	80	14	12	13	13	13	14	5	5	5	5	5	5	83	68	66	84	77	92	160	132	161	161	163	173	.	.	.	.	.	.	.	.	.	.	.	.	11	11	15	16
Minnesota	103070	Inbred009	LH82	SP14:10792	St Paul - 1	Low	Rep1	80	79	12	13	13	14	13	16	5	6	6	5	6	5	61	60	63	75	65	75	134	146	144	136	151	149	.	.	.	.	.	.	.	.	.	.	.	.	5	16	16	14
Minnesota	104051	Inbred009	LH82	SP14:10792	St Paul - 1	Low	Rep2	80	78	13	14	14	13	13	14	5	5	5	5	6	5	68	64	57	68	59	69	139	142	127	138	142	140	.	.	.	.	.	.	.	.	.	.	.	.	18	14	17	17
Minnesota	105082	Inbred009	LH82	SP14:10792	St Paul - 2	High	Rep1	67	66	14	13	15	13	13	16	5	5	5	6	5	3	76	82	82	81	83	79	154	157	160	170	161	169	.	.	.	.	.	.	17	14	19	19	16	18	26	33	34	32
Minnesota	106059	Inbred009	LH82	SP14:10792	St Paul - 2	High	Rep2	66	66	13	12	13	11	12	13	5	5	5	5	5	6	79	72	75	65	74	71	155	151	154	148	154	162	.	.	.	.	.	.	18	16	17	16	17	17	31	28	31	27
Minnesota	107063	Inbred009	LH82	SP14:10792	St Paul - 2	Low	Rep1	75	72	13	12	12	12	13	13	5	5	6	5	5	5	61	64	66	67	71	64	128	138	139	139	143	140	.	.	.	.	.	.	19	14	16	15	16	17	25	29	27	30
Minnesota	108054	Inbred009	LH82	SP14:10792	St Paul - 2	Low	Rep2	73	73	13	13	13	13	13	12	6	5	6	5	5	5	60	67	65	62	66	60	133	143	153	140	142	138	.	.	.	.	.	.	18	13	18	17	15	18	25	32	29	32
Minnesota	109066	Inbred009	LH82	SP14:10792	Waseca	High	Rep1	65	65	.	.	.	.	.	.	.	.	.	.	.	.	59	54	65	54	55	55	171	172	160	162	166	169	.	.	.	.	.	.	.	.	.	.	.	.	.	.	.	.
Minnesota	110068	Inbred009	LH82	SP14:10792	Waseca	High	Rep2	65	65	.	.	.	.	.	.	.	.	.	.	.	.	51	52	46	47	46	44	124	121	117	115	114	103	.	.	.	.	.	.	.	.	.	.	.	.	.	.	.	.
Minnesota	111075	Inbred009	LH82	SP14:10792	Waseca	Low	Rep1	61	62	.	.	.	.	.	.	.	.	.	.	.	.	49	51	51	46	35	49	118	127	120	130	102	119	.	.	.	.	.	.	.	.	.	.	.	.	.	.	.	.
Minnesota	112078	Inbred009	LH82	SP14:10792	Waseca	Low	Rep2	69	69	.	.	.	.	.	.	.	.	.	.	.	.	48	44	.	.	.	.	111	107	.	.	.	.	.	.	.	.	.	.	.	.	.	.	.	.	.	.	.	.
Wisconsin	217069	Inbred009	LH82	SP14:10792	Arlington	High	Rep1	60	61	.	.	.	.	.	.	.	.	.	.	.	.	60	65	60	60	70	.	150	145	155	150	150	.	.	.	.	.	.	.	.	.	.	.	.	.	.	.	.	.
Wisconsin	218079	Inbred009	LH82	SP14:10792	Arlington	High	Rep2	60	61	.	.	.	.	.	.	.	.	.	.	.	.	85	70	80	85	85	.	160	160	160	165	150	.	.	.	.	.	.	.	.	.	.	.	.	.	.	.	.	.
Wisconsin	219060	Inbred009	LH82	SP14:10792	Arlington	Low	Rep1	60	61	.	.	.	.	.	.	.	.	.	.	.	.	65	70	55	55	60	.	140	145	130	140	140	.	.	.	.	.	.	.	.	.	.	.	.	.	.	.	.	.
Wisconsin	220054	Inbred009	LH82	SP14:10792	Arlington	Low	Rep2	60	61	.	.	.	.	.	.	.	.	.	.	.	.	50	60	50	50	65	.	140	140	140	140	140	.	.	.	.	.	.	.	.	.	.	.	.	.	.	.	.	.
Iowa	321069	Inbred009	LH82	SP14:10792	Curtiss - 1	High	Rep1	65	64	12	12	12	13	13	.	6	6	5	6	5	.	71	58	72	70	65	.	141	140	138	146	137	.	.	.	.	.	.	.	.	.	.	.	.	.	53	44	45	45
Iowa	322060	Inbred009	LH82	SP14:10792	Curtiss - 1	High	Rep2	66	64	13	13	13	.	13	.	5	5	6	.	6	6	69	74	70	.	60	100	148	149	137	.	148	218	.	.	.	.	.	.	.	.	.	.	.	.	53	48	50	.
Iowa	323067	Inbred009	LH82	SP14:10792	Curtiss - 1	Low	Rep1	65	64	12	12	.	13	.	13	.	5	6	.	5	5	44	47	54	57	60	61	.	129	113	.	130	132	.	.	.	.	.	.	.	.	.	.	.	.	42	48	42	50
Iowa	324081	Inbred009	LH82	SP14:10792	Curtiss - 1	Low	Rep2	66	63	13	13	13	12	13	.	5	5	5	.	6	.	60	61	62	58	59	.	132	130	137	.	133	.	.	.	.	.	.	.	.	.	.	.	.	.	44	51	47	43
Iowa	325070	Inbred009	LH82	SP14:10792	Curtiss - 2	High	Rep1	56	57	12	.	13	12	12	12	5	.	4	4	5	6	52	.	63	75	63	63	133	.	133	127	129	132	29	27	28	22	25	24	50	53	50	45	46	46	67	77	75	68
Iowa	326061	Inbred009	LH82	SP14:10792	Curtiss - 2	High	Rep2	56	56	13	13	13	13	13	13	5	5	4	5	5	5	65	69	80	70	72	69	136	146	140	144	144	146	27	26	15	28	25	25	58	50	44	51	38	48	82	79	58	77
Iowa	327080	Inbred009	LH82	SP14:10792	Curtiss - 2	Low	Rep1	57	56	.	.	.	.	.	.	4	5	5	5	6	5	63	56	60	60	62	61	118	120	127	133	131	132	19	25	23	21	27	24	39	50	48	44	56	48	64	75	74	69
Iowa	328076	Inbred009	LH82	SP14:10792	Curtiss - 2	Low	Rep2	59	57	13	14	14	15	.	12	6	4	4	4	5	5	60	64	75	73	60	69	137	125	136	128	130	134	23	21	26	14	25	14	46	41	49	35	51	31	74	63	73	60
Iowa	329059	Inbred009	LH82	SP14:10792	Kelly - 1	High	Rep1	59	58	.	.	.	.	.	.	4	4	4	.	5	3	68	70	80	72	76	80	134	143	145	.	147	145	.	.	.	.	.	.	37	31	35	34	40	46	59	51	53	54
Iowa	330063	Inbred009	LH82	SP14:10792	Kelly - 1	High	Rep2	61	61	.	.	.	.	.	.	5	5	5	4	5	4	91	66	67	76	65	75	146	145	130	138	146	138	.	.	.	.	.	.	25	38	33	20	28	38	43	46	51	30
Iowa	331061	Inbred009	LH82	SP14:10792	Kelly - 1	Low	Rep1	61	59	.	.	.	.	.	.	4	4	4	5	4	5	60	60	65	61	62	59	130	128	130	130	126	135	24	25	24	17	23	23	33	41	41	29	37	38	51	59	60	50
Iowa	332056	Inbred009	LH82	SP14:10792	Kelly - 1	Low	Rep2	61	59	.	.	.	.	.	.	3	5	5	5	5	4	56	62	59	64	57	62	124	133	129	128	123	127	19	23	25	23	20	24	34	38	38	36	33	39	52	59	56	54
Iowa	333080	Inbred009	LH82	SP14:10792	Kelly - 2	High	Rep1	59	59	.	.	.	.	.	.	3	4	4	5	4	.	84	84	80	79	83	.	144	147	140	137	144	.	25	25	25	26	24	15	44	45	44	48	43	.	67	68	68	71
Iowa	334079	Inbred009	LH82	SP14:10792	Kelly - 2	High	Rep2	59	59	.	.	.	.	.	.	5	5	5	5	5	4	76	69	68	73	65	62	145	141	137	146	141	141	25	24	26	26	19	21	45	44	48	49	38	40	68	67	72	70
Iowa	335073	Inbred009	LH82	SP14:10792	Kelly - 2	Low	Rep1	62	63	.	.	.	.	.	.	5	5	5	4	4	4	50	49	60	59	50	66	126	124	123	127	117	132	.	.	.	.	.	.	26	29	15	23	15	27	41	42	27	35
Iowa	336058	Inbred009	LH82	SP14:10792	Kelly - 2	Low	Rep2	58	57	.	.	.	.	.	.	5	4	5	4	5	.	64	74	63	63	63	.	129	129	133	120	132	.	.	.	.	.	.	.	43	34	40	37	44	41	65	51	60	58
Minnesota	101069	Inbred010	LH145	SP14:10752	St Paul - 1	High	Rep1	81	80	12	13	14	13	13	12	7	7	7	6	6	7	77	90	99	91	71	97	181	.	202	185	160	187	.	.	.	.	.	.	.	.	.	.	.	.	17	16	18	12
Minnesota	102077	Inbred010	LH145	SP14:10752	St Paul - 1	High	Rep2	81	82	15	.	12	14	13	14	7	.	7	7	6	7	111	.	67	108	86	108	205	177	167	201	177	205	.	.	.	.	.	.	.	.	.	.	.	.	16	11	6	15
Minnesota	103051	Inbred010	LH145	SP14:10752	St Paul - 1	Low	Rep1	80	82	13	13	12	13	13	.	.	9	7	9	6	.	89	75	91	110	78	72	.	186	164	195	200	167	.	.	.	.	.	.	.	.	.	.	.	.	17	17	16	17
Minnesota	104067	Inbred010	LH145	SP14:10752	St Paul - 1	Low	Rep2	83	80	14	14	13	13	13	14	6	7	7	6	6	.	94	81	54	84	89	.	186	178	155	159	170	.	.	.	.	.	.	.	.	.	.	.	.	.	16	17	15	13
Minnesota	105077	Inbred010	LH145	SP14:10752	St Paul - 2	High	Rep1	68	68	13	13	13	14	14	14	7	7	7	7	5	5	92	103	97	92	97	113	191	198	191	193	186	193	.	.	.	.	.	.	20	18	19	18	19	17	35	34	34	31
Minnesota	106066	Inbred010	LH145	SP14:10752	St Paul - 2	High	Rep2	68	69	13	12	12	11	11	11	7	7	7	7	8	6	88	76	80	72	84	61	175	173	185	164	192	150	.	.	.	.	.	.	18	19	18	15	22	18	37	37	38	29
Minnesota	107083	Inbred010	LH145	SP14:10752	St Paul - 2	Low	Rep1	69	69	12	12	12	14	11	.	7	7	7	5	6	.	74	55	86	52	94	64	176	168	185	141	192	165	.	.	.	.	.	.	21	18	18	13	15	12	38	34	34	29
Minnesota	108060	Inbred010	LH145	SP14:10752	St Paul - 2	Low	Rep2	72	73	12	13	12	13	.	.	6	6	8	5	.	.	54	48	78	61	77	74	134	144	186	148	189	152	.	.	.	.	.	.	17	15	13	13	18	16	31	31	28	25
Minnesota	109052	Inbred010	LH145	SP14:10752	Waseca	High	Rep1	64	67	.	.	.	.	.	.	.	.	.	.	.	.	78	79	80	86	85	94	182	171	170	167	174	171	.	.	.	.	.	.	.	.	.	.	.	.	.	.	.	.
Minnesota	110074	Inbred010	LH145	SP14:10752	Waseca	High	Rep2	69	71	.	.	.	.	.	.	.	.	.	.	.	.	37	42	46	56	39	33	122	123	111	137	115	101	.	.	.	.	.	.	.	.	.	.	.	.	.	.	.	.
Minnesota	111058	Inbred010	LH145	SP14:10752	Waseca	Low	Rep1	60	63	.	.	.	.	.	.	.	.	.	.	.	.	64	52	55	30	65	59	163	124	157	174	158	170	.	.	.	.	.	.	.	.	.	.	.	.	.	.	.	.
Minnesota	112056	Inbred010	LH145	SP14:10752	Waseca	Low	Rep2	64	67	.	.	.	.	.	.	.	.	.	.	.	.	58	62	40	58	37	67	157	162	114	148	138	172	.	.	.	.	.	.	.	.	.	.	.	.	.	.	.	.
Wisconsin	217076	Inbred010	LH145	SP14:10752	Arlington	High	Rep1	65	66	.	.	.	.	.	.	.	.	.	.	.	.	95	.	75	85	100	.	185	165	190	190	195	.	.	.	.	.	.	.	.	.	.	.	.	.	.	.	.	.
Wisconsin	218073	Inbred010	LH145	SP14:10752	Arlington	High	Rep2	62	63	.	.	.	.	.	.	.	.	.	.	.	.	100	75	85	80	95	.	190	190	210	175	190	.	.	.	.	.	.	.	.	.	.	.	.	.	.	.	.	.
Wisconsin	219056	Inbred010	LH145	SP14:10752	Arlington	Low	Rep1	63	64	.	.	.	.	.	.	.	.	.	.	.	.	70	75	70	60	90	.	155	180	155	150	200	.	.	.	.	.	.	.	.	.	.	.	.	.	.	.	.	.
Wisconsin	220071	Inbred010	LH145	SP14:10752	Arlington	Low	Rep2	62	64	.	.	.	.	.	.	.	.	.	.	.	.	70	55	70	95	80	.	170	150	170	190	200	.	.	.	.	.	.	.	.	.	.	.	.	.	.	.	.	.
Iowa	321059	Inbred010	LH145	SP14:10752	Curtiss - 1	High	Rep1	64	64	14	15	14	14	11	14	6	6	7	6	6	7	95	94	92	99	66	85	220	196	196	203	173	187	.	.	.	.	.	.	.	.	.	.	.	.	62	54	57	62
Iowa	322074	Inbred010	LH145	SP14:10752	Curtiss - 1	High	Rep2	65	66	13	13	11	.	11	.	7	6	7	.	4	.	76	81	51	.	59	.	198	176	159	188	139	.	.	.	.	.	.	.	.	.	.	.	.	.	55	39	47	59
Iowa	323069	Inbred010	LH145	SP14:10752	Curtiss - 1	Low	Rep1	66	66	13	13	13	13	.	13	6	6	7	5	.	5	63	75	71	77	.	90	185	168	180	161	.	157	.	.	.	.	.	.	.	.	.	.	.	.	52	46	46	39
Iowa	324082	Inbred010	LH145	SP14:10752	Curtiss - 1	Low	Rep2	64	65	12	14	12	14	.	.	6	.	.	.	.	.	51	89	60	77	.	.	139	.	.	.	.	.	.	.	.	.	.	.	.	.	.	.	.	.	47	52	33	63
Iowa	325082	Inbred010	LH145	SP14:10752	Curtiss - 2	High	Rep1	56	56	15	14	.	13	14	.	6	.	6	8	6	6	93	69	53	71	68	66	187	.	178	.	165	160	23	23	21	23	22	28	50	47	47	47	43	55	79	71	73	76
Iowa	326070	Inbred010	LH145	SP14:10752	Curtiss - 2	High	Rep2	57	56	13	12	12	14	12	13	6	6	6	6	6	6	90	66	66	110	87	91	185	170	167	208	190	195	21	23	27	28	32	32	43	49	57	58	62	65	65	75	83	85
Iowa	327077	Inbred010	LH145	SP14:10752	Curtiss - 2	Low	Rep1	57	56	.	.	.	.	.	.	5	7	6	11	6	6	53	80	80	23	75	81	123	196	184	191	175	182	30	27	30	25	29	30	57	59	55	53	55	60	83	84	83	77
Iowa	328068	Inbred010	LH145	SP14:10752	Curtiss - 2	Low	Rep2	57	57	11	11	13	11	11	12	5	6	5	8	6	5	58	45	94	45	57	58	135	140	192	188	157	129	21	29	27	28	27	23	40	59	55	55	50	45	64	85	77	84
Iowa	329078	Inbred010	LH145	SP14:10752	Kelly - 1	High	Rep1	61	59	.	.	.	.	.	.	6	4	7	6	5	5	93	74	78	88	75	78	190	145	199	191	176	155	.	.	.	.	.	.	30	35	30	36	35	41	50	69	46	61
Iowa	330058	Inbred010	LH145	SP14:10752	Kelly - 1	High	Rep2	59	61	.	.	.	.	.	.	6	5	5	6	5	6	57	95	93	74	55	82	143	191	193	189	147	182	.	.	.	.	.	.	38	47	46	45	37	40	66	67	72	65
Iowa	331078	Inbred010	LH145	SP14:10752	Kelly - 1	Low	Rep1	59	59	.	.	.	.	.	.	5	5	6	6	6	6	53	46	104	94	70	48	128	123	191	187	177	133	21	16	22	24	25	25	37	27	45	47	48	41	55	47	67	71
Iowa	332057	Inbred010	LH145	SP14:10752	Kelly - 1	Low	Rep2	60	60	.	.	.	.	.	.	6	5	6	5	.	.	77	88	72	80	.	.	181	183	168	181	.	.	24	25	22	22	.	.	49	46	40	42	.	.	73	67	62	65
Iowa	333083	Inbred010	LH145	SP14:10752	Kelly - 2	High	Rep1	59	59	.	.	.	.	.	.	6	6	7	.	6	7	101	79	95	70	85	83	196	179	193	.	194	195	23	22	23	26	24	28	46	43	48	50	49	52	70	71	75	76
Iowa	334075	Inbred010	LH145	SP14:10752	Kelly - 2	High	Rep2	59	59	.	.	.	.	.	.	6	6	5	.	6	6	81	90	87	.	93	94	203	190	173	.	190	191	26	27	23	21	24	25	52	51	40	.	46	48	82	77	60	.
Iowa	335065	Inbred010	LH145	SP14:10752	Kelly - 2	Low	Rep1	64	65	.	.	.	.	.	.	6	6	7	6	6	6	88	72	85	88	73	77	191	187	201	188	184	179	.	.	.	.	.	.	20	23	30	30	20	29	35	40	44	47
Iowa	336077	Inbred010	LH145	SP14:10752	Kelly - 2	Low	Rep2	61	59	.	.	.	.	.	.	.	6	7	6	.	.	.	56	82	48	.	.	165	157	204	135	.	.	.	.	.	.	.	.	33	35	34	45	.	.	51	54	56	65
Minnesota	101055	Inbred011	PHK76	SP14:10753	St Paul - 1	High	Rep1	82	79	13	12	12	12	12	12	6	5	5	5	5	5	79	77	81	90	91	86	185	171	171	174	174	180	.	.	.	.	.	.	.	.	.	.	.	.	12	11	13	12
Minnesota	102060	Inbred011	PHK76	SP14:10753	St Paul - 1	High	Rep2	83	82	.	.	.	.	.	.	.	.	.	.	.	.	.	.	.	.	.	.	.	.	.	.	.	.	.	.	.	.	.	.	.	.	.	.	.	.	6	.	.	.
Minnesota	103055	Inbred011	PHK76	SP14:10753	St Paul - 1	Low	Rep1	83	82	11	11	11	.	.	.	6	5	5	.	.	.	67	68	77	.	.	.	169	174	168	.	.	.	.	.	.	.	.	.	.	.	.	.	.	.	5	9	4	7
Minnesota	104065	Inbred011	PHK76	SP14:10753	St Paul - 1	Low	Rep2	75	76	.	.	.	.	.	.	.	.	.	.	.	.	.	.	.	.	.	.	.	.	.	.	.	.	.	.	.	.	.	.	.	.	.	.	.	.	.	.	.	.
Minnesota	105068	Inbred011	PHK76	SP14:10753	St Paul - 2	High	Rep1	67	66	11	11	12	11	12	10	5	5	5	5	5	5	71	85	75	74	79	64	170	184	166	169	165	165	.	.	.	.	.	.	14	8	7	9	9	10	26	19	10	16
Minnesota	106051	Inbred011	PHK76	SP14:10753	St Paul - 2	High	Rep2	66	68	11	12	11	12	11	12	5	5	5	5	6	5	78	86	80	90	81	76	161	166	164	169	180	171	.	.	.	.	.	.	9	21	3	15	17	4	19	30	10	26
Minnesota	107058	Inbred011	PHK76	SP14:10753	St Paul - 2	Low	Rep1	73	71	12	12	12	.	.	.	5	5	5	.	.	.	73	74	55	.	.	.	162	154	145	.	.	.	.	.	.	.	.	.	16	18	7	.	.	.	28	29	13	.
Minnesota	108081	Inbred011	PHK76	SP14:10753	St Paul - 2	Low	Rep2	74	75	11	11	11	11	.	.	5	5	6	5	.	.	59	70	63	69	.	.	148	156	169	160	.	.	.	.	.	.	.	.	10	6	9	8	.	.	20	15	20	20
Minnesota	109074	Inbred011	PHK76	SP14:10753	Waseca	High	Rep1	63	66	.	.	.	.	.	.	.	.	.	.	.	.	74	69	74	71	84	80	165	163	180	162	174	175	.	.	.	.	.	.	.	.	.	.	.	.	.	.	.	.
Minnesota	110069	Inbred011	PHK76	SP14:10753	Waseca	High	Rep2	62	63	.	.	.	.	.	.	.	.	.	.	.	.	55	60	55	61	58	51	134	152	138	138	122	129	.	.	.	.	.	.	.	.	.	.	.	.	.	.	.	.
Minnesota	111064	Inbred011	PHK76	SP14:10753	Waseca	Low	Rep1	63	65	.	.	.	.	.	.	.	.	.	.	.	.	107	68	65	63	76	75	155	169	158	135	147	160	.	.	.	.	.	.	.	.	.	.	.	.	.	.	.	.
Minnesota	112053	Inbred011	PHK76	SP14:10753	Waseca	Low	Rep2	69	69	.	.	.	.	.	.	.	.	.	.	.	.	64	60	66	65	61	70	163	141	156	162	165	148	.	.	.	.	.	.	.	.	.	.	.	.	.	.	.	.
Wisconsin	217068	Inbred011	PHK76	SP14:10753	Arlington	High	Rep1	65	66	.	.	.	.	.	.	.	.	.	.	.	.	75	75	75	70	95	.	170	175	170	185	175	.	.	.	.	.	.	.	.	.	.	.	.	.	.	.	.	.
Wisconsin	218078	Inbred011	PHK76	SP14:10753	Arlington	High	Rep2	58	59	.	.	.	.	.	.	.	.	.	.	.	.	75	80	75	80	70	.	175	170	175	185	180	.	.	.	.	.	.	.	.	.	.	.	.	.	.	.	.	.
Wisconsin	219076	Inbred011	PHK76	SP14:10753	Arlington	Low	Rep1	64	65	.	.	.	.	.	.	.	.	.	.	.	.	65	65	80	60	60	.	170	165	170	145	155	.	.	.	.	.	.	.	.	.	.	.	.	.	.	.	.	.
Wisconsin	220066	Inbred011	PHK76	SP14:10753	Arlington	Low	Rep2	60	61	.	.	.	.	.	.	.	.	.	.	.	.	65	65	60	60	75	.	165	165	165	140	160	.	.	.	.	.	.	.	.	.	.	.	.	.	.	.	.	.
Iowa	321068	Inbred011	PHK76	SP14:10753	Curtiss - 1	High	Rep1	66	66	.	11	12	12	12	12	4	5	4	4	5	5	85	72	70	82	88	90	176	165	181	174	175	180	.	.	.	.	.	.	.	.	.	.	.	.	.	46	44	27
Iowa	322051	Inbred011	PHK76	SP14:10753	Curtiss - 1	High	Rep2	66	65	12	.	11	.	.	.	5	.	4	5	3	5	85	.	91	70	88	85	179	.	171	.	185	169	.	.	.	.	.	.	.	.	.	.	.	.	45	42	43	33
Iowa	323064	Inbred011	PHK76	SP14:10753	Curtiss - 1	Low	Rep1	65	64	.	12	.	12	12	12	.	4	.	4	.	.	.	61	.	74	76	81	.	159	.	169	.	.	.	.	.	.	.	.	.	.	.	.	.	.	43	49	26	47
Iowa	324071	Inbred011	PHK76	SP14:10753	Curtiss - 1	Low	Rep2	65	64	12	12	11	12	12	.	5	5	.	5	5	5	75	83	80	76	76	74	169	178	.	172	157	169	.	.	.	.	.	.	.	.	.	.	.	.	41	45	41	46
Iowa	325079	Inbred011	PHK76	SP14:10753	Curtiss - 2	High	Rep1	57	57	.	12	12	11	.	.	.	4	.	4	5	.	.	89	88	82	87	84	.	164	.	162	179	.	17	18	20	15	22	14	38	40	45	38	47	37	63	66	73	57
Iowa	326062	Inbred011	PHK76	SP14:10753	Curtiss - 2	High	Rep2	57	56	11	.	12	11	11	11	5	6	6	4	.	5	70	69	65	73	88	82	163	158	162	153	.	171	17	25	27	19	7	24	40	49	51	42	48	46	64	73	71	65
Iowa	327056	Inbred011	PHK76	SP14:10753	Curtiss - 2	Low	Rep1	59	57	.	.	.	.	.	.	5	5	4	4	5	.	61	72	84	73	62	77	151	151	160	148	157	.	25	15	19	15	22	21	34	41	32	45	44	.	73	58	68	51
Iowa	328083	Inbred011	PHK76	SP14:10753	Curtiss - 2	Low	Rep2	59	56	.	12	12	12	12	11	4	.	.	.	4	3	89	88	82	80	79	56	162	.	.	.	139	144	16	21	19	20	27	23	38	45	42	43	53	48	57	70	69	69
Iowa	329052	Inbred011	PHK76	SP14:10753	Kelly - 1	High	Rep1	59	61	.	.	.	.	.	.	4	5	4	4	5	4	85	73	75	78	63	76	166	177	158	160	169	158	.	.	.	.	.	.	25	32	24	30	21	32	38	52	36	51
Iowa	330079	Inbred011	PHK76	SP14:10753	Kelly - 1	High	Rep2	58	58	.	.	.	.	.	.	4	4	4	5	5	4	80	95	96	84	79	95	167	175	178	190	184	184	.	.	.	.	.	.	34	45	34	32	36	39	56	64	56	55
Iowa	331054	Inbred011	PHK76	SP14:10753	Kelly - 1	Low	Rep1	62	62	.	.	.	.	.	.	4	5	6	4	4	4	81	80	71	64	81	60	164	168	173	140	170	155	16	16	17	19	14	17	24	29	27	38	26	31	43	48	44	57
Iowa	332051	Inbred011	PHK76	SP14:10753	Kelly - 1	Low	Rep2	60	60	.	.	.	.	.	.	5	4	4	5	4	4	65	84	82	69	66	82	147	152	152	155	172	157	14	16	15	20	20	16	33	41	38	27	28	29	51	60	59	46
Iowa	333068	Inbred011	PHK76	SP14:10753	Kelly - 2	High	Rep1	62	62	.	.	.	.	.	.	.	.	4	4	4	5	79	72	87	78	87	84	.	.	171	170	164	174	17	16	17	11	17	19	31	36	33	37	38	30	53	58	55	54
Iowa	334065	Inbred011	PHK76	SP14:10753	Kelly - 2	High	Rep2	62	63	.	.	.	.	.	.	6	5	4	5	.	4	79	80	66	56	77	85	171	175	144	130	.	175	18	16	13	11	19	18	36	35	22	24	38	33	55	59	36	40
Iowa	335055	Inbred011	PHK76	SP14:10753	Kelly - 2	Low	Rep1	61	58	.	.	.	.	.	.	5	4	4	5	4	5	64	83	72	70	90	75	171	162	156	175	170	183	.	.	.	.	.	.	22	43	30	30	38	21	39	58	45	49
Iowa	336057	Inbred011	PHK76	SP14:10753	Kelly - 2	Low	Rep2	59	57	.	.	.	.	.	.	5	3	5	5	5	5	75	88	75	75	72	69	171	166	175	174	167	161	.	.	.	.	.	.	27	38	37	37	30	42	44	61	57	55
[truncated: 101 more columns]
